# Supplementary material for: Tomato Yellow Leaf Curl Virus Reprograms Polyamine Metabolism in Bemisia tabaci MED to Enhance Viral DNA Accumulation
Source: Molecules. 2026 May 26;31(11):1835. doi: 10.3390/molecules31111835 (PMC13258564; doi:10.3390/molecules31111835)
Supplement: Supplementary file 1 [file molecules-31-01835-s001.zip]

Archive with 2 entries (2 files):
- Data Processing Summary Table for the Manuscript.xls
- Primer Table.pdf
