# Supplementary material for: Tomato Yellow Leaf Curl Virus Reprograms Polyamine Metabolism in Bemisia tabaci MED to Enhance Viral DNA Accumulation
Source: Molecules. 2026 May 26;31(11):1835. doi: 10.3390/molecules31111835 (PMC13258564; doi:10.3390/molecules31111835)
Supplement: Supplementary file 1 [file molecules-31-01835-s001.zip › Data Processing Summary Table for the Manuscript.xls]

## Sheet: Result 1 – Time‑course analysis
6h	12h	24h	36h	48h	72h	96h
1.60906	3.26526	4.26819	13.9405	16.575	24.9232	24.6638
1.03378	3.52955	10.0155	11.0573	20.4833	25.8399	23.9756
1.09449	3.97319	8.14103	8.22555	20.8225	24.135	26.442
6h-1	actin	19.0089		6h-1	qTYLCV-WangYumeng	18.3226	-0.686222	1.60906
6h-2	actin	19.5507		6h-2	qTYLCV-WangYumeng	19.5028	-0.0479298	1.03378
6h-3	actin	18.9488		6h-3	qTYLCV-WangYumeng	18.8185	-0.130264	1.09449
12h-1	actin	19.1544		12h-1	qTYLCV-WangYumeng	17.4472	-1.7072	3.26526
12h-2	actin	19.2237		12h-2	qTYLCV-WangYumeng	17.4042	-1.81948	3.52955
12h-3	actin	19.2649		12h-3	qTYLCV-WangYumeng	17.2746	-1.9903	3.97319
24h-1	actin	19.0592		24h-1	qTYLCV-WangYumeng	16.9656	-2.09362	4.26819
24h-2	actin	19.8034		24h-2	qTYLCV-WangYumeng	16.4792	-3.32416	10.0155
24h-3	actin	19.1481		24h-3	qTYLCV-WangYumeng	16.1229	-3.02521	8.14103
36h-1	actin	21.8212		36h-1	qTYLCV-Wangyvmeng	18.02	-3.80121	13.9405
36h-2	actin	21.8545		36h-2	qTYLCV-Wangyvmeng	18.3875	-3.46693	11.0573
36h-3	actin	21.8902		36h-3	qTYLCV-Wangyvmeng	18.8501	-3.04011	8.22555
48h-1	actin	19.1571		48h-1	qTYLCV-WangYumeng	15.1062	-4.05094	16.575
48h-2	actin	19.5379		48h-2	qTYLCV-WangYumeng	15.1815	-4.35638	20.4833
48h-3	actin	19.1065		48h-3	qTYLCV-WangYumeng	14.7264	-4.38007	20.8225
72h-1	actin	21.6997		72h-1	qTYLCV-WangYumeng	17.0603	-4.63942	24.9232
72h-2	actin	21.79		72h-2	qTYLCV-WangYumeng	17.0984	-4.69153	25.8399
72h-3	actin	21.8929		72h-3	qTYLCV-WangYumeng	17.2998	-4.59306	24.135
96h-1	actin	19.048		96h-1	qTYLCV-WangYumeng	14.4237	-4.62432	24.6638
96h-2	actin	19.0435		96h-2	qTYLCV-WangYumeng	14.46	-4.5835	23.9756
96h-3	actin	19.2168		96h-3	qTYLCV-WangYumeng	14.492	-4.72476	26.442

## Sheet: Result 2‑1 – Total ion chromato
TIME	tic		TIME	297	TIME	619	TIME	458			MSMS	297		MSMS	458		MSMS	619
0.02	23806		0.02	24	0.02	5	0.02	21			200	0		200	0		200	0
0.024	22150		0.024	89	0.024	5	0.024	20			200.052	0		200.125	0		202.628	0
0.028	21938		0.028	40	0.028	5	0.028	20			200.055	22		200.127	8		202.631	7
0.031	22740		0.031	90	0.031	6	0.031	20			200.058	0		200.13	12		202.633	14
0.035	23966		0.035	85	0.035	8	0.035	20			201.078	0		200.133	0		202.636	0
0.039	25085		0.039	61	0.039	12	0.039	20			201.081	22		201.046	0		203.263	0
0.042	24722		0.042	74	0.042	16	0.042	21			201.084	8		201.049	23		203.266	8
0.046	25659		0.046	63	0.046	20	0.046	21			201.087	12		201.052	0		203.269	12
0.05	25562		0.05	0	0.05	22	0.05	21			201.09	8		201.548	0		203.272	0
0.053	23887		0.053	86	0.053	23	0.053	20			201.093	12		201.551	16		205.633	0
0.057	23605		0.057	108	0.057	23	0.057	20			201.095	0		201.554	6		205.636	7
0.061	25611		0.061	51	0.061	21	0.061	20			201.098	22		201.557	0		205.639	14
0.064	25368		0.064	121	0.064	19	0.064	19			201.101	0		202.08	0		205.642	0
0.068	24926		0.068	105	0.068	18	0.068	19			202.537	0		202.083	23		206.673	0
0.072	24273		0.071	88	0.072	17	0.072	19			202.54	12		202.086	0		206.676	7
0.075	26227		0.075	102	0.075	17	0.075	20			202.543	12		203.304	0		206.679	14
0.079	28568		0.079	46	0.079	18	0.079	21			202.546	0		203.307	10		206.682	0
0.083	27679		0.082	83	0.083	17	0.083	21			202.555	0		203.31	15		208.144	0
0.086	27256		0.086	23	0.086	16	0.086	21			202.558	12		203.313	0		208.147	12
0.09	26431		0.09	0	0.09	16	0.09	20			202.561	8		203.552	0		208.15	8
0.094	25219		0.093	113	0.094	15	0.094	18			202.564	0		203.555	12		208.153	0
0.097	24273		0.097	24	0.097	14	0.097	15			202.738	0		203.558	8		208.209	0
0.101	25319		0.101	87	0.101	14	0.101	13			202.741	8		203.561	0		208.212	10
0.105	25713		0.104	61	0.105	15	0.105	12			202.744	12		203.564	8		208.215	12
0.108	26665		0.108	66	0.108	17	0.108	14			202.747	0		203.567	12		208.218	0
0.112	26773		0.112	95	0.112	20	0.112	17			203.797	0		203.57	0		208.537	0
0.116	25830		0.115	68	0.116	23	0.116	19			203.8	22		204.055	0		208.54	13
0.119	25999		0.119	0	0.119	26	0.119	21			203.803	0		204.058	2		208.543	9
0.123	25374		0.123	67	0.123	29	0.123	23			204.487	0		204.06	32		208.546	0
0.127	25100		0.126	89	0.127	29	0.127	23			204.49	20		204.063	0		208.557	0
0.13	25840		0.13	73	0.13	28	0.13	23			204.493	0		204.125	0		208.56	12
0.134	25451		0.134	83	0.134	26	0.134	23			204.572	0		204.128	12		208.563	8
0.138	25052		0.137	44	0.138	23	0.138	25			204.575	16		204.131	8		208.566	0
0.141	25537		0.141	164	0.141	20	0.141	27			204.578	4		204.133	24		210.471	0
0.145	25176		0.145	145	0.145	18	0.145	30			204.581	0		204.136	22		210.474	4
0.149	25101		0.148	23	0.149	18	0.149	35			205.44	0		204.139	0		210.477	16
0.152	25678		0.152	67	0.152	19	0.152	37			205.442	19		204.142	0		210.48	0
0.156	24162		0.156	112	0.156	20	0.156	39			205.445	3		204.145	4		211.184	0
0.159	26065		0.159	84	0.159	22	0.159	38			205.448	0		204.148	16		211.187	10
0.163	24987		0.163	40	0.163	23	0.163	36			205.572	0		204.151	0		211.19	15
0.167	24384		0.166	95	0.167	24	0.167	33			205.575	31		208.77	0		211.193	0
0.17	25960		0.17	62	0.17	24	0.17	31			205.577	3		208.773	3		213.103	0
0.174	24815		0.174	128	0.174	25	0.174	30			205.58	0		208.776	21		213.106	7
0.178	26131		0.177	51	0.178	24	0.178	31			205.982	0		208.779	0		213.109	19
0.181	24902		0.181	45	0.181	23	0.181	33			205.986	20		209.768	0		213.112	0
0.185	24921		0.185	60	0.185	21	0.185	37			205.988	0		209.771	7		213.13	0
0.189	25466		0.188	69	0.189	19	0.189	39			206.05	0		209.774	14		213.133	5
0.192	24759		0.192	45	0.192	17	0.192	40			206.053	8		209.777	0		213.136	21
0.196	25493		0.196	64	0.196	16	0.196	39			206.056	12		210.364	0		213.139	0
0.2	23889		0.199	51	0.2	15	0.2	37			206.059	0		210.367	4		214.105	0
0.203	24956		0.203	65	0.203	16	0.203	34			207.294	0		210.37	16		214.108	12
0.207	23947		0.207	160	0.207	17	0.207	32			207.297	20		210.373	0		214.111	38
0.211	26088		0.21	40	0.211	18	0.211	29			207.3	0		211.196	0		214.114	0
0.214	24878		0.214	151	0.214	18	0.214	26			208.436	0		211.199	10		214.789	0
0.218	24099		0.218	107	0.218	17	0.218	24			208.439	7		211.202	12		214.792	8
0.222	24209		0.221	24	0.222	16	0.222	22			208.442	14		211.205	0		214.795	12
0.225	25518		0.225	69	0.225	14	0.225	20			208.445	0		212.76	0		214.798	0
0.229	21719		0.229	109	0.229	13	0.229	18			209.034	0		212.763	8		215.134	0
0.233	25195		0.232	0	0.233	12	0.233	18			209.036	23		212.766	12		215.137	12
0.236	25233		0.236	218	0.236	12	0.236	18			209.039	0		212.769	0		215.14	8
0.24	21926		0.24	20	0.24	13	0.24	20			209.045	0		213.095	0		215.143	0
0.244	23056		0.243	61	0.244	14	0.244	22			209.048	42		213.097	8		215.158	0
0.247	25766		0.247	73	0.247	15	0.247	24			209.051	7		213.1	12		215.161	14
0.251	24494		0.25	135	0.251	18	0.251	25			209.054	0		213.103	0		215.164	22
0.255	24199		0.254	47	0.255	19	0.255	25			209.057	22		213.992	0		215.167	10
0.258	26566		0.258	88	0.258	20	0.258	26			209.06	0		213.994	21		215.17	0
0.262	27105		0.261	66	0.262	20	0.262	26			209.063	40		213.998	0		217.892	0
0.266	25459		0.265	67	0.266	19	0.266	26			209.066	22		214.144	0		217.895	3
0.269	25178		0.269	49	0.269	17	0.269	27			209.069	0		214.147	3		217.898	19
0.273	26533		0.272	98	0.273	15	0.273	29			209.072	7		214.15	19		217.901	0
0.277	24495		0.276	130	0.277	14	0.277	31			209.075	36		214.153	0		219.135	0
0.28	23970		0.28	86	0.28	13	0.28	33			209.078	0		215.14	0		219.138	21
0.284	26062		0.283	60	0.284	11	0.284	33			209.084	0		215.143	12		219.141	0
0.287	25428		0.287	62	0.287	11	0.287	33			209.087	26		215.146	19		219.574	0
0.291	24016		0.291	43	0.291	12	0.291	33			209.09	56		215.149	14		219.577	20
0.295	25875		0.294	67	0.295	12	0.295	33			209.093	20		215.152	0		219.581	0
0.298	25251		0.298	106	0.298	13	0.298	35			209.096	0		216.119	0		221.081	0
0.302	26067		0.302	61	0.302	14	0.302	37			209.252	0		216.122	14		221.084	8
0.306	26337		0.305	121	0.306	15	0.306	41			209.255	5		216.125	7		221.087	16
0.309	24753		0.309	80	0.309	16	0.309	46			209.258	20		216.128	0		221.09	0
0.313	24388		0.313	38	0.313	18	0.313	49			209.261	0		216.14	0		224.845	0
0.317	24428		0.316	153	0.317	19	0.317	51			209.427	0		216.143	23		224.849	4
0.32	24692		0.32	42	0.32	21	0.32	51			209.43	20		216.146	0		224.852	16
0.324	25057		0.324	66	0.324	23	0.324	48			209.433	0		216.974	0		224.855	0
0.328	27287		0.327	91	0.328	24	0.328	44			209.572	0		216.977	4		225.312	0
0.331	25594		0.331	85	0.331	23	0.331	39			209.575	7		216.98	16		225.315	12
0.335	24259		0.335	20	0.335	23	0.335	35			209.578	14		216.983	0		225.318	8
0.339	26993		0.338	40	0.339	22	0.339	33			209.581	0		218.62	0		225.321	0
0.342	27170		0.342	87	0.342	21	0.342	34			210.041	0		218.623	7		226.909	0
0.346	27709		0.345	24	0.346	20	0.346	37			210.044	5		218.626	14		226.912	7
0.35	26219		0.349	67	0.35	21	0.35	40			210.047	21		218.629	0		226.915	14
0.353	25420		0.353	109	0.353	21	0.353	44			210.049	0		219.008	0		226.918	0
0.357	25045		0.356	110	0.357	21	0.357	46			210.073	0		219.011	21		227.764	0
0.361	25882		0.36	109	0.361	20	0.361	44			210.076	17		219.014	0		227.767	27
0.364	26131		0.364	91	0.364	19	0.364	41			210.079	9		219.941	0		227.77	0
0.368	25515		0.367	153	0.368	18	0.368	35			210.082	0		219.945	7		228.648	0
0.372	27213		0.371	85	0.372	16	0.372	28			210.1	0		219.947	14		228.651	10
0.375	26241		0.375	44	0.375	15	0.375	24			210.103	21		219.951	0		228.654	12
0.379	25752		0.378	48	0.379	14	0.379	22			210.106	15		220.026	0		228.657	0
0.383	27056		0.382	47	0.383	12	0.383	21			210.109	0		220.03	8		231.158	0
0.386	27959		0.386	66	0.386	11	0.386	23			210.415	0		220.032	12		231.161	6
0.39	25946		0.389	85	0.39	11	0.39	27			210.417	8		220.036	0		231.164	17
0.394	26493		0.393	83	0.394	9	0.394	30			210.42	12		221.684	0		231.167	0
0.397	24820		0.397	88	0.397	8	0.397	33			210.423	0		221.687	3		231.958	0
0.401	25800		0.4	113	0.401	8	0.401	35			210.45	0		221.69	19		231.961	3
0.405	25436		0.404	46	0.405	9	0.405	35			210.453	14		221.693	0		231.964	19
0.408	26384		0.408	65	0.408	11	0.408	35			210.456	7		222.345	0		231.968	0
0.412	24551		0.411	105	0.412	14	0.412	36			210.459	0		222.349	8		233.116	0
0.416	24469		0.415	20	0.416	17	0.416	36			210.557	0		222.352	12		233.119	21
0.419	23287		0.418	196	0.419	21	0.419	39			210.56	41		222.355	0		233.122	0
0.423	25682		0.422	0	0.423	24	0.423	43			210.563	38		223.008	0		233.125	0
0.426	25055		0.426	41	0.426	25	0.426	49			210.566	7		223.011	22		233.128	20
0.43	25591		0.429	50	0.43	24	0.43	53			210.569	0		223.014	0		233.132	12
0.434	24210		0.433	43	0.434	21	0.434	56			211.711	0		223.084	0		233.135	34
0.437	23513		0.437	20	0.437	16	0.437	58			211.714	12		223.088	8		233.138	20
0.441	24149		0.44	40	0.441	11	0.441	57			211.717	12		223.091	12		233.141	73
0.445	24423		0.444	24	0.445	9	0.445	53			211.72	0		223.094	0		233.144	149
0.448	25906		0.448	190	0.448	7	0.448	49			211.812	0		224.064	0		233.147	252
0.452	24905		0.451	110	0.452	7	0.452	45			211.815	15		224.067	20		233.15	302
0.456	23276		0.455	52	0.456	8	0.456	39			211.818	10		224.07	10		233.153	208
0.459	23411		0.459	89	0.459	10	0.459	33			211.821	0		224.073	0		233.157	195
0.463	24293		0.462	195	0.463	12	0.463	27			211.949	0		224.076	27		233.16	180
0.467	25812		0.466	41	0.467	14	0.467	23			211.952	23		224.079	0		233.163	41
0.47	23201		0.47	129	0.47	15	0.47	19			211.955	0		224.238	0		233.166	64
0.474	20746		0.473	61	0.474	16	0.474	16			212.166	0		224.241	12		233.169	65
0.478	21413		0.477	43	0.478	17	0.478	14			212.169	14		224.244	12		233.172	26
0.481	21652		0.481	125	0.481	16	0.481	13			212.172	7		224.248	0		233.175	29
0.485	22543		0.484	87	0.485	16	0.485	12			212.175	0		224.569	0		233.178	0
0.489	22363		0.488	107	0.489	16	0.489	11			212.22	0		224.572	2		234.142	0
0.492	21224		0.492	84	0.492	16	0.492	11			212.223	14		224.576	26		234.145	7
0.496	21500		0.495	114	0.496	17	0.496	11			212.226	7		224.579	0		234.148	26
0.5	23065		0.499	64	0.5	20	0.5	13			212.229	0		225.171	0		234.151	37
0.503	22232		0.503	111	0.503	23	0.503	16			212.232	8		225.174	4		234.154	12
0.507	22759		0.506	71	0.507	25	0.507	18			212.235	12		225.177	16		234.157	0
0.511	25248		0.51	22	0.511	27	0.511	21			212.238	21		225.18	0		234.161	12
0.514	23648		0.513	44	0.514	26	0.514	23			212.241	0		228.407	0		234.164	8
0.518	24983		0.517	140	0.518	24	0.518	24			212.244	0		228.41	10		234.167	0
0.522	24506		0.521	65	0.522	21	0.522	25			212.247	36		228.413	12		234.17	23
0.525	23043		0.524	64	0.525	17	0.525	25			212.25	8		228.416	0		234.173	38
0.529	23156		0.528	25	0.529	13	0.529	25			212.253	0		228.543	0		234.176	13
0.533	22875		0.532	20	0.533	10	0.533	25			212.99	0		228.546	14		234.179	12
0.536	23499		0.535	92	0.536	7	0.536	24			212.993	20		228.549	7		234.183	0
0.54	22367		0.539	131	0.54	6	0.54	23			212.996	0		228.552	0		235.971	0
0.544	22441		0.543	106	0.544	6	0.544	23			213.118	0		229.038	0		235.974	12
0.547	22931		0.546	70	0.547	8	0.547	24			213.121	8		229.041	4		235.977	8
0.551	23205		0.55	154	0.551	11	0.551	26			213.124	12		229.044	16		235.98	0
0.555	24464		0.554	61	0.555	15	0.555	28			213.127	0		229.047	0		237.656	0
0.558	25987		0.557	66	0.558	18	0.558	30			213.196	0		229.481	0		237.659	8
0.562	23592		0.561	64	0.562	19	0.562	31			213.199	8		229.484	16		237.662	12
0.566	22822		0.565	45	0.566	20	0.566	29			213.202	12		229.487	8		237.665	0
0.569	22517		0.568	101	0.569	18	0.569	27			213.205	0		229.49	0		242.262	0
0.573	22151		0.572	71	0.573	17	0.573	25			213.226	0		229.714	0		242.265	8
0.576	24280		0.576	45	0.576	16	0.576	23			213.229	19		229.717	27		242.268	16
0.58	22853		0.579	104	0.58	15	0.58	21			213.232	3		229.72	0		242.271	0
0.584	23872		0.583	107	0.584	16	0.584	20			213.235	0		229.974	0		244.851	0
0.587	22163		0.587	40	0.587	18	0.587	20			213.247	0		229.977	12		244.855	23
0.591	21582		0.59	45	0.591	19	0.591	21			213.25	27		229.98	8		244.858	0
0.595	23420		0.594	65	0.595	20	0.595	23			213.253	0		229.983	0		245.143	0
0.598	23242		0.598	63	0.598	20	0.598	26			213.552	0		230.105	0		245.146	20
0.602	25831		0.601	89	0.602	19	0.602	30			213.555	12		230.108	12		245.149	0
0.606	23504		0.605	21	0.606	18	0.606	33			213.558	12		230.111	8		247.121	0
0.609	23928		0.608	63	0.609	16	0.609	34			213.561	0		230.114	0		247.124	22
0.613	25703		0.612	23	0.613	14	0.613	34			213.656	0		231.121	0		247.127	0
0.617	25221		0.616	20	0.617	13	0.617	31			213.659	14		231.124	19		248.093	0
0.62	25086		0.619	125	0.62	13	0.62	28			213.662	7		231.127	7		248.096	20
0.624	23885		0.623	110	0.624	14	0.624	23			213.665	0		231.13	42		248.1	0
0.628	23732		0.627	81	0.628	15	0.628	20			214.558	0		231.133	38		249.119	0
0.631	24759		0.63	41	0.631	16	0.631	18			214.561	12		231.136	36		249.122	8
0.635	24799		0.634	74	0.635	18	0.635	17			214.564	8		231.139	32		249.125	50
0.639	25694		0.638	83	0.639	19	0.639	17			214.567	0		231.142	29		249.129	18
0.642	25975		0.641	149	0.642	20	0.642	19			214.804	0		231.145	2		249.132	0
0.646	24247		0.645	0	0.646	21	0.646	20			214.806	31		231.149	8		249.135	0
0.65	24816		0.649	176	0.65	22	0.65	21			214.81	0		231.152	24		249.138	5
0.653	23966		0.652	93	0.653	21	0.653	21			215.539	0		231.155	8		249.142	30
0.657	26245		0.656	44	0.657	20	0.657	22			215.542	8		231.158	0		249.145	16
0.661	25036		0.66	86	0.661	18	0.661	23			215.545	12		231.161	8		249.148	39
0.664	25163		0.663	20	0.664	15	0.664	23			215.548	0		231.164	12		249.151	34
0.668	25622		0.667	155	0.668	11	0.668	24			215.599	0		231.167	0		249.155	0
0.672	24207		0.671	131	0.672	9	0.672	25			215.602	21		231.858	0		249.61	0
0.675	24524		0.674	127	0.675	7	0.675	26			215.605	8		231.862	14		249.613	22
0.679	23756		0.678	88	0.679	6	0.679	26			215.608	0		231.865	7		249.617	5
0.683	25349		0.682	95	0.683	6	0.683	25			215.918	0		231.868	0		249.62	45
0.686	22397		0.685	104	0.686	7	0.686	24			215.921	8		232.173	0		249.623	0
0.69	22541		0.689	107	0.69	8	0.69	21			215.924	12		232.177	8		249.626	24
0.693	22987		0.692	166	0.693	10	0.693	18			215.927	0		232.18	12		249.63	72
0.697	23384		0.696	0	0.697	11	0.697	16			216.047	0		232.183	0		249.633	24
0.701	23116		0.7	127	0.701	12	0.701	14			216.05	10		232.579	0		249.636	0
0.704	24228		0.703	21	0.704	13	0.704	13			216.053	15		232.582	21		249.639	0
0.708	24636		0.707	61	0.708	13	0.708	12			216.056	0		232.585	8		249.643	5
0.712	21932		0.711	61	0.712	13	0.712	13			216.059	13		232.588	0		249.646	20
0.715	23895		0.714	107	0.715	13	0.715	16			216.062	9		233.007	0		249.649	0
0.719	24772		0.718	91	0.719	12	0.719	20			216.065	0		233.01	9		249.843	0
0.723	22266		0.722	100	0.723	11	0.723	24			216.068	0		233.013	18		249.846	20
0.726	25277		0.725	70	0.726	10	0.726	31			216.071	5		233.016	0		249.85	0
0.73	26097		0.729	103	0.73	8	0.73	36			216.074	21		233.088	0		251.405	0
0.734	25311		0.733	108	0.734	8	0.734	39			216.077	0		233.091	3		251.408	12
0.737	24877		0.736	41	0.737	7	0.737	40			216.613	0		233.094	19		251.411	8
0.741	24411		0.74	21	0.741	7	0.741	39			216.616	12		233.097	20		251.414	0
0.745	23882		0.744	90	0.745	8	0.745	34			216.619	8		233.1	0		252.203	0
0.748	24240		0.747	146	0.748	8	0.748	30			216.622	0		233.103	12		252.207	12
0.752	22886		0.751	63	0.752	9	0.752	28			216.989	0		233.107	16		252.21	12
0.756	25894		0.755	104	0.756	10	0.756	27			216.993	8		233.11	38		252.213	0
0.759	25582		0.758	81	0.759	10	0.759	28			216.995	12		233.113	14		253.544	0
0.763	24038		0.762	86	0.763	11	0.763	32			216.999	0		233.116	42		253.547	2
0.767	25407		0.765	153	0.767	11	0.767	37			217.041	0		233.119	82		253.55	24
0.77	23867		0.769	124	0.77	10	0.77	41			217.044	12		233.122	51		253.554	0
0.774	25024		0.773	43	0.774	9	0.774	44			217.047	12		233.125	38		253.635	0
0.778	26489		0.776	107	0.778	8	0.778	46			217.05	0		233.128	2		253.638	3
0.781	25290		0.78	65	0.781	7	0.781	46			217.053	22		233.132	7		253.642	19
0.785	22735		0.784	158	0.785	6	0.785	45			217.056	82		233.135	119		253.645	0
0.789	26184		0.787	153	0.789	6	0.789	44			217.059	145		233.138	322		253.961	0
0.792	26931		0.791	207	0.792	7	0.792	43			217.062	83		233.141	1742		253.964	4
0.796	24225		0.795	218	0.796	7	0.796	44			217.065	0		233.144	6870		253.968	16
0.8	25884		0.798	117	0.8	8	0.8	45			217.068	32		233.147	17140		253.971	0
0.803	25990		0.802	210	0.803	10	0.803	47			217.071	21		233.15	28350		256.524	0
0.807	26964		0.806	216	0.807	11	0.807	49			217.074	26		233.153	29310		256.528	12
0.811	25926		0.809	194	0.811	11	0.811	51			217.077	29		233.157	19620		256.531	8
0.814	26221		0.813	183	0.814	11	0.814	50			217.08	48		233.16	8324		256.534	0
0.818	27575		0.817	264	0.818	10	0.818	48			217.083	0		233.163	2801		259.73	0
0.821	25542		0.82	200	0.821	8	0.821	44			217.143	0		233.166	1167		259.733	23
0.825	28190		0.824	156	0.825	7	0.825	39			217.146	14		233.169	230		259.736	0
0.829	25148		0.828	86	0.829	7	0.829	34			217.149	7		233.172	121		260.657	0
0.832	28226		0.831	154	0.832	7	0.832	30			217.152	0		233.175	26		260.661	14
0.836	28252		0.835	163	0.836	8	0.836	26			217.554	0		233.178	28		260.664	7
0.84	28891		0.839	139	0.84	9	0.84	25			217.556	24		233.182	0		260.667	0
0.843	29222		0.842	230	0.843	10	0.843	25			217.56	16		234.117	0		260.991	0
0.847	28083		0.846	130	0.847	10	0.847	25			217.563	20		234.12	13		260.995	20
0.851	27006		0.85	72	0.851	9	0.851	25			217.566	5		234.123	9		260.998	5
0.854	27571		0.853	152	0.854	8	0.854	25			217.569	0		234.126	5		261.001	0
0.858	27577		0.857	119	0.858	8	0.858	23			217.572	23		234.129	24		263.081	0
0.862	27234		0.861	48	0.862	8	0.862	20			217.575	22		234.132	16		263.085	10
0.865	26055		0.864	41	0.865	9	0.865	17			217.578	8		234.136	73		263.088	12
0.869	24607		0.868	88	0.869	10	0.869	16			217.581	12		234.139	66		263.091	0
0.873	23557		0.871	135	0.873	11	0.873	16			217.584	0		234.142	102		263.566	0
0.876	23695		0.875	65	0.876	14	0.876	19			218.031	0		234.145	308		263.57	4
0.88	24887		0.879	144	0.88	20	0.88	24			218.034	25		234.148	888		263.573	16
0.884	28582		0.882	177	0.884	27	0.884	31			218.037	0		234.151	1263		263.576	0
0.887	34843		0.886	198	0.887	36	0.887	38			218.04	28		234.154	1535		266.782	0
0.891	47505		0.89	228	0.891	44	0.891	43			218.043	24		234.157	1104		266.785	7
0.895	61934		0.893	41	0.895	49	0.895	45			218.046	0		234.161	1106		266.788	14
0.906	94449		0.897	167	0.906	50	0.906	44			218.049	39		234.164	619		266.792	0
0.918	175896		0.901	180	0.918	46	0.918	41			218.052	26		234.167	579		267.146	0
0.962	40405		0.912	111	0.962	39	0.962	38			218.055	33		234.17	385		267.15	23
0.973	20422		0.924	29	0.973	31	0.973	35			218.058	98		234.173	212		267.153	0
0.977	28903		0.928	44	0.977	25	0.977	33			218.061	62		234.176	197		267.28	0
0.981	27364		0.931	134	0.981	22	0.981	33			218.064	16		234.179	0		267.283	12
0.984	24298		0.935	62	0.984	21	0.984	33			218.067	44		234.183	23		267.287	8
0.988	22347		0.939	181	0.988	21	0.988	33			218.07	74		234.186	20		267.29	0
0.992	21206		0.942	42	0.992	21	0.992	33			218.073	13		234.189	5		268.523	0
0.995	20644		0.946	21	0.995	19	0.995	32			218.076	12		234.192	0		268.526	7
0.999	20556		0.95	51	0.999	16	0.999	31			218.079	0		234.612	0		268.529	16
1.003	22102		0.953	124	1.003	12	1.003	31			218.548	0		234.615	19		268.533	0
1.006	21063		0.957	120	1.006	8	1.006	33			218.551	7		234.618	3		269.499	0
1.01	22074		0.961	149	1.01	4	1.01	36			218.554	49		234.621	0		269.503	17
1.014	21840		0.964	0	1.014	3	1.014	41			218.557	60		235.136	0		269.506	9
1.017	23020		0.968	114	1.017	2	1.017	46			218.56	12		235.139	32		269.51	0
1.021	22570		0.972	45	1.021	3	1.021	49			218.563	7		235.142	18		270.081	0
1.025	19202		0.975	23	1.025	4	1.025	51			218.566	14		235.145	18		270.084	7
1.028	20967		0.979	47	1.028	6	1.028	50			218.569	23		235.148	0		270.088	14
1.032	22310		0.983	49	1.032	7	1.032	46			218.572	0		235.151	24		270.091	0
1.036	19906		0.986	104	1.036	7	1.036	42			218.575	0		235.154	0		273.495	0
1.039	21589		0.99	174	1.039	7	1.039	40			218.578	12		235.161	0		273.498	5
1.043	20536		0.993	47	1.043	7	1.043	38			218.581	12		235.164	44		273.502	20
1.047	21972		0.997	203	1.047	6	1.047	39			218.584	0		235.167	5		273.505	0
1.05	22949		1.001	84	1.05	5	1.05	41			218.66	0		235.17	0		273.898	0
1.054	22286		1.004	164	1.054	5	1.054	42			218.663	26		235.179	0		273.901	14
1.058	21639		1.008	87	1.058	5	1.058	42			218.666	0		235.183	21		273.905	7
1.061	21299		1.012	42	1.061	5	1.061	41			219.005	0		235.186	0		273.908	0
1.065	22499		1.015	61	1.065	6	1.065	38			219.008	12		235.208	0		275.804	0
1.069	22453		1.019	113	1.069	7	1.069	36			219.011	8		235.211	8		275.808	17
1.072	20835		1.023	40	1.072	7	1.072	33			219.014	0		235.214	12		275.811	6
1.076	23560		1.026	83	1.076	7	1.076	32			219.038	0		235.217	0		275.815	0
1.079	23414		1.03	91	1.079	7	1.079	33			219.041	21		235.22	12		275.866	0
1.083	23868		1.034	125	1.083	6	1.083	33			219.044	4		235.223	12		275.869	4
1.087	22873		1.037	47	1.087	6	1.087	34			219.047	16		235.226	0		275.872	16
1.09	23396		1.041	68	1.09	6	1.09	34			219.05	0		235.66	0		275.876	0
1.094	21706		1.045	96	1.094	7	1.094	34			219.053	48		235.663	15		276.022	0
1.098	23955		1.048	83	1.098	8	1.098	33			219.056	25		235.666	10		276.025	10
1.101	24296		1.052	90	1.101	9	1.101	32			219.059	45		235.669	0		276.029	12
1.105	23320		1.056	88	1.105	10	1.105	31			219.062	16		236.163	0		276.032	0
1.109	23423		1.059	89	1.109	11	1.109	29			219.065	5		236.166	8		276.566	0
1.112	22076		1.063	24	1.112	11	1.112	27			219.068	25		236.169	12		276.57	20
1.116	23501		1.066	44	1.116	11	1.116	27			219.071	0		236.172	0		276.573	5
1.12	22832		1.07	135	1.12	11	1.12	28			219.093	0		236.179	0		276.576	0
1.123	25311		1.074	96	1.123	10	1.123	30			219.096	6		236.182	22		278.089	0
1.127	25541		1.077	66	1.127	10	1.127	33			219.099	17		236.185	0		278.093	15
1.131	27607		1.081	71	1.131	10	1.131	38			219.102	0		238.094	0		278.096	10
1.134	26368		1.085	151	1.134	11	1.134	41			219.153	0		238.097	17		278.1	0
1.138	26973		1.088	42	1.138	11	1.138	43			219.156	14		238.101	6		278.93	0
1.142	23728		1.092	130	1.142	11	1.142	44			219.159	7		238.104	0		278.933	19
1.145	23636		1.096	0	1.145	12	1.145	43			219.162	0		238.36	0		278.936	7
1.149	23797		1.099	21	1.149	12	1.149	42			219.514	0		238.363	20		278.94	0
1.153	24327		1.103	108	1.153	13	1.153	41			219.517	12		238.366	0		279.408	0
1.156	24902		1.107	85	1.156	13	1.156	38			219.52	12		238.454	0		279.412	8
1.16	25717		1.11	23	1.16	13	1.16	35			219.523	0		238.458	22		279.415	12
1.164	25024		1.114	40	1.164	12	1.164	31			219.538	0		238.461	0		279.418	0
1.167	22519		1.118	49	1.167	12	1.167	26			219.541	3		240.246	0		279.702	0
1.171	22732		1.121	0	1.171	11	1.171	21			219.544	40		240.25	4		279.706	7
1.175	24269		1.125	42	1.175	12	1.175	18			219.547	0		240.253	16		279.709	14
1.178	25955		1.129	41	1.178	12	1.178	19			219.559	0		240.256	0		279.713	0
1.182	25719		1.132	49	1.182	13	1.182	22			219.562	14		241.186	0		280.141	0
1.186	24814		1.136	67	1.186	15	1.186	27			219.565	7		241.189	10		280.144	16
1.189	24673		1.14	27	1.189	16	1.189	34			219.568	0		241.192	15		280.148	4
1.193	22618		1.143	26	1.193	17	1.193	41			219.581	0		241.196	0		280.151	0
1.196	23447		1.147	102	1.196	19	1.196	46			219.583	22		241.51	0		280.154	22
1.2	22835		1.15	86	1.2	20	1.2	49			219.587	0		241.514	10		280.158	0
1.204	20052		1.154	64	1.204	22	1.204	49			220.023	0		241.517	15		280.871	0
1.207	23357		1.158	83	1.207	24	1.207	47			220.026	20		241.52	0		280.874	12
1.211	22738		1.161	111	1.211	25	1.211	43			220.03	0		241.571	0		280.878	8
1.215	22464		1.165	183	1.215	26	1.215	39			220.045	0		241.574	23		280.881	0
1.218	21900		1.169	42	1.218	26	1.218	35			220.048	8		241.577	0		282.327	0
1.222	20641		1.172	89	1.222	26	1.222	31			220.051	12		241.58	0		282.33	12
1.226	22792		1.176	63	1.226	25	1.226	29			220.054	0		241.584	4		282.334	8
1.229	21230		1.18	86	1.229	24	1.229	28			220.093	0		241.587	16		282.337	0
1.233	21004		1.183	154	1.233	24	1.233	28			220.096	7		241.59	0		283.056	0
1.237	21032		1.187	0	1.237	25	1.237	29			220.099	16		242.583	0		283.06	4
1.24	21244		1.191	21	1.24	26	1.24	30			220.102	0		242.587	8		283.063	16
1.244	22768		1.194	114	1.244	28	1.244	31			220.13	0		242.59	12		283.067	0
1.248	22705		1.198	84	1.248	28	1.248	33			220.133	8		242.593	0		283.087	0
1.251	21651		1.202	60	1.251	28	1.251	33			220.136	12		242.877	0		283.091	27
1.255	22516		1.205	0	1.255	27	1.255	32			220.139	0		242.88	23		283.094	0
1.259	21191		1.209	62	1.259	26	1.259	30			220.312	0		242.883	0		283.098	8
1.262	21982		1.213	22	1.262	24	1.262	29			220.315	21		243.751	0		283.101	12
1.266	24889		1.216	62	1.266	23	1.266	26			220.318	0		243.754	8		283.104	0
1.27	21546		1.22	158	1.27	22	1.27	24			220.567	0		243.758	12		283.494	0
1.273	21331		1.223	81	1.273	20	1.273	23			220.57	16		243.761	0		283.497	8
1.277	21746		1.227	113	1.277	18	1.277	22			220.573	4		243.965	0		283.5	12
1.281	22891		1.231	195	1.281	15	1.281	22			220.576	0		243.969	22		283.504	0
1.284	23561		1.234	109	1.284	13	1.284	23			220.591	0		243.972	0		283.959	0
1.288	23973		1.238	132	1.288	10	1.288	23			220.594	23		244.32	0		283.962	12
1.292	24663		1.242	130	1.292	9	1.292	23			220.597	0		244.323	12		283.966	12
1.295	24570		1.245	65	1.295	9	1.295	22			220.941	0		244.327	12		283.969	0
1.299	24359		1.249	66	1.299	10	1.299	21			220.944	12		244.33	0		284.09	0
1.303	22637		1.253	85	1.303	12	1.303	20			220.947	12		245.153	0		284.093	14
1.306	23872		1.256	136	1.306	13	1.306	20			220.95	0		245.156	8		284.097	38
1.31	23705		1.26	108	1.31	14	1.31	20			221.063	0		245.159	12		284.1	29
1.313	23695		1.264	108	1.313	13	1.313	21			221.066	12		245.162	0		284.104	0
1.317	24027		1.267	93	1.317	12	1.317	22			221.069	8		245.239	0		284.276	0
1.321	23147		1.271	84	1.321	10	1.321	23			221.072	0		245.242	19		284.28	22
1.324	22831		1.275	102	1.324	9	1.324	23			221.531	0		245.245	5		284.283	0
1.328	24240		1.278	74	1.328	8	1.328	23			221.535	20		245.249	0		284.321	0
1.332	23088		1.282	41	1.332	8	1.332	23			221.538	0		245.329	0		284.325	16
1.335	24072		1.286	24	1.335	9	1.335	23			221.9	0		245.332	12		284.328	24
1.339	22438		1.289	85	1.339	11	1.339	24			221.903	8		245.335	8		284.331	0
1.343	22487		1.293	109	1.343	12	1.343	24			221.906	12		245.338	0		284.359	0
1.346	21942		1.297	62	1.346	13	1.346	24			221.909	0		245.707	0		284.363	24
1.35	22880		1.3	86	1.35	12	1.35	23			222.587	0		245.71	14		284.366	0
1.354	21566		1.304	24	1.354	11	1.354	23			222.59	20		245.714	7		284.573	0
1.357	22306		1.308	88	1.357	10	1.357	23			222.593	0		245.717	0		284.577	26
1.361	20882		1.311	88	1.361	9	1.361	23			222.898	0		245.983	0		284.58	21
1.365	22125		1.315	133	1.365	10	1.365	25			222.901	22		245.986	12		284.583	0
1.368	24488		1.319	92	1.368	11	1.368	26			222.904	0		245.989	8		284.597	0
1.372	23066		1.322	91	1.372	12	1.372	27			223.644	0		245.993	0		284.601	5
1.376	24063		1.326	146	1.376	13	1.376	28			223.647	23		246.58	0		284.604	21
1.379	25341		1.329	67	1.379	14	1.379	29			223.65	0		246.584	12		284.608	0
1.383	27225		1.333	151	1.383	13	1.383	30			224.324	0		246.587	8		284.69	0
1.387	25471		1.337	110	1.387	13	1.387	31			224.327	21		246.59	0		284.694	3
1.39	29012		1.34	0	1.39	13	1.39	34			224.33	0		246.793	0		284.697	19
1.394	31402		1.344	149	1.394	13	1.394	36			224.465	0		246.796	12		284.701	0
1.398	33280		1.348	23	1.398	15	1.398	39			224.468	3		246.799	8		285.074	0
1.401	35582		1.351	109	1.401	18	1.401	42			224.471	19		246.802	0		285.077	23
1.405	37207		1.355	127	1.405	20	1.405	45			224.474	0		247.607	0		285.081	0
1.409	37879		1.359	72	1.409	20	1.409	46			224.864	0		247.61	14		286.613	0
1.412	38975		1.362	71	1.412	20	1.412	46			224.867	20		247.613	12		286.617	14
1.416	39822		1.366	92	1.416	20	1.416	44			224.87	0		247.616	0		286.62	7
1.42	39667		1.37	102	1.42	19	1.42	43			225.051	0		248.022	0		286.624	0
1.423	38583		1.373	97	1.423	19	1.423	41			225.054	8		248.025	22		286.974	0
1.427	41820		1.377	116	1.427	20	1.427	39			225.057	12		248.029	0		286.977	12
1.431	39788		1.381	140	1.431	22	1.431	40			225.06	0		248.087	0		286.981	8
1.434	37646		1.384	51	1.434	22	1.434	42			225.073	0		248.09	12		286.984	0
1.438	38769		1.388	62	1.438	22	1.438	44			225.076	12		248.093	8		289.19	0
1.442	34942		1.392	164	1.442	22	1.442	46			225.079	8		248.096	0		289.193	22
1.445	36348		1.395	83	1.445	20	1.445	47			225.082	0		248.338	0		289.197	0
1.449	35015		1.399	62	1.449	20	1.449	47			225.666	0		248.341	14		290.228	0
1.453	34461		1.403	107	1.453	20	1.453	45			225.668	10		248.345	7		290.231	22
1.456	34549		1.406	109	1.456	20	1.456	43			225.672	15		248.348	0		290.235	0
1.46	36526		1.41	74	1.46	20	1.46	40			225.675	0		248.567	0		291.903	0
1.471	22257		1.414	105	1.471	21	1.471	36			225.687	0		248.57	21		291.907	20
1.475	31196		1.417	42	1.475	20	1.475	32			225.69	22		248.573	38		291.91	0
1.479	30932		1.421	26	1.479	20	1.479	30			225.693	0		248.577	7		293.77	0
1.482	29801		1.425	132	1.482	18	1.482	30			225.696	0		248.58	4		293.773	7
1.486	29561		1.428	105	1.486	16	1.486	31			225.699	6		248.583	16		293.777	14
1.498	17625		1.432	150	1.498	14	1.498	32			225.702	18		248.586	0		293.78	0
1.501	27873		1.436	152	1.501	12	1.501	32			225.705	0		248.59	29		294.089	0
1.505	25475		1.439	111	1.505	10	1.505	31			226.838	0		248.593	15		294.093	7
1.509	25872		1.443	221	1.509	9	1.509	29			226.841	10		248.596	0		294.096	19
1.512	25852		1.447	0	1.512	9	1.512	25			226.844	15		248.835	0		294.1	0
1.516	26743		1.45	65	1.516	9	1.516	22			226.847	0		248.838	12		294.198	0
1.52	26425		1.454	99	1.52	10	1.52	20			228.138	0		248.841	8		294.201	8
1.523	25799		1.457	41	1.523	11	1.523	20			228.141	21		248.845	0		294.205	12
1.527	28027		1.461	54	1.527	12	1.527	21			228.144	0		249.051	0		294.208	0
1.531	25189		1.465	62	1.531	12	1.531	23			228.206	0		249.054	7		294.76	0
1.534	26440		1.468	21	1.534	12	1.534	25			228.209	8		249.058	14		294.763	9
1.538	26027		1.472	27	1.538	12	1.538	26			228.212	12		249.061	0		294.767	18
1.542	25210		1.476	131	1.542	12	1.542	27			228.215	0		249.067	0		294.77	0
1.545	23699		1.479	106	1.545	12	1.545	26			228.218	0		249.071	25		295.818	0
1.549	25241		1.483	45	1.549	12	1.549	24			228.221	21		249.074	0		295.822	20
1.553	25672		1.487	46	1.553	13	1.553	24			228.224	0		249.087	0		295.825	0
1.556	24319		1.49	105	1.556	12	1.556	23			228.564	0		249.09	14		297.097	0
1.56	22551		1.494	23	1.56	11	1.56	23			228.567	7		249.093	14		297.101	17
1.564	23204		1.498	64	1.564	10	1.564	24			228.571	14		249.096	14		297.104	12
1.567	22880		1.501	0	1.567	7	1.567	26			228.574	0		249.1	7		297.108	0
1.571	23980		1.505	44	1.571	5	1.571	27			229.819	0		249.103	0		297.115	0
1.575	22865		1.509	101	1.575	3	1.575	29			229.822	20		249.106	0		297.118	12
1.578	23976		1.512	0	1.578	2	1.578	31			229.825	0		249.109	12		297.122	27
1.582	25829		1.516	68	1.582	1	1.582	33			229.983	0		249.113	8		297.125	3
1.586	24780		1.52	129	1.586	0	1.586	33			229.987	8		249.116	0		297.129	0
1.589	24245		1.523	67	1.589	0	1.589	32			229.99	12		249.772	0		297.132	0
1.593	24895		1.527	91	1.593	1	1.593	30			229.993	0		249.775	22		297.136	8
1.597	23237		1.531	66	1.597	2	1.597	25			229.996	0		249.778	0		297.139	12
1.6	24880		1.534	0	1.6	3	1.6	20			229.999	20		250.07	0		297.143	11
1.604	23210		1.538	55	1.604	4	1.604	15			230.002	5		250.073	20		297.147	13
1.607	23447		1.542	40	1.607	5	1.607	12			230.005	0		250.076	0		297.15	0
1.611	23691		1.545	64	1.611	6	1.611	12			230.07	0		250.464	0		297.161	0
1.615	25025		1.549	68	1.615	6	1.615	15			230.073	16		250.468	20		297.164	15
1.618	25211		1.552	41	1.618	5	1.618	19			230.077	4		250.471	0		297.168	10
1.622	23957		1.556	62	1.622	5	1.622	25			230.08	0		250.562	0		297.171	0
1.626	23587		1.56	115	1.626	4	1.626	30			230.204	0		250.565	12		297.263	0
1.629	25775		1.563	178	1.629	4	1.629	33			230.207	24		250.568	8		297.267	14
1.633	25918		1.567	68	1.633	3	1.633	34			230.21	16		250.571	0		297.27	7
1.637	26064		1.571	42	1.637	3	1.637	35			230.213	0		250.581	0		297.274	0
1.64	26495		1.574	67	1.64	3	1.64	35			230.216	29		250.584	27		297.595	0
1.644	25941		1.578	69	1.644	2	1.644	36			230.219	34		250.588	39		297.598	3
1.648	26119		1.582	95	1.648	2	1.648	37			230.222	0		250.591	4		297.602	21
1.651	24374		1.585	233	1.651	2	1.651	40			230.226	51		250.594	19		297.605	0
1.655	28540		1.589	27	1.655	2	1.655	43			230.229	85		250.597	7		297.694	0
1.659	27487		1.593	43	1.659	3	1.659	45			230.232	114		250.601	0		297.697	10
1.662	25756		1.596	43	1.662	5	1.662	46			230.235	99		250.604	4		297.701	12
1.666	26984		1.6	71	1.666	6	1.666	45			230.238	130		250.607	37		297.704	0
1.67	27859		1.604	55	1.67	8	1.67	43			230.241	61		250.61	50		298.075	0
1.673	29351		1.607	40	1.673	10	1.673	40			230.244	20		250.613	12		298.079	20
1.677	31014		1.611	110	1.677	10	1.677	37			230.247	62		250.617	0		298.082	0
1.681	30978		1.615	68	1.681	11	1.681	34			230.25	56		251.09	0		298.089	0
1.684	32056		1.618	67	1.684	12	1.684	32			230.254	38		251.093	44		298.093	24
1.688	34382		1.622	46	1.688	12	1.688	30			230.257	33		251.096	12		298.096	22
1.692	33227		1.625	109	1.692	11	1.692	28			230.26	30		251.1	8		298.1	0
1.695	31414		1.629	87	1.695	11	1.695	27			230.263	14		251.103	0		298.142	0
1.699	31856		1.633	112	1.699	11	1.699	25			230.266	0		251.83	0		298.146	43
1.703	31555		1.636	82	1.703	10	1.703	25			230.365	0		251.833	16		298.149	14
1.706	28448		1.64	117	1.706	10	1.706	27			230.368	20		251.836	4		298.153	12
1.71	28194		1.644	65	1.71	11	1.71	29			230.371	0		251.839	0		298.156	0
1.714	30230		1.647	122	1.714	13	1.714	33			230.58	0		252.005	0		299.575	0
1.717	28768		1.651	173	1.717	16	1.717	37			230.583	23		252.008	12		299.578	22
1.721	29170		1.655	40	1.721	19	1.721	38			230.586	0		252.012	12		299.582	0
1.725	29844		1.658	227	1.725	22	1.725	37			230.598	0		252.015	0		300.812	0
1.728	29558		1.662	66	1.728	23	1.728	37			230.601	7		252.054	0		300.816	8
1.732	31131		1.666	169	1.732	22	1.732	35			230.605	14		252.057	4		300.819	12
1.736	29605		1.669	110	1.736	19	1.736	34			230.608	0		252.06	16		300.823	0
1.739	30058		1.673	110	1.739	16	1.739	36			230.676	0		252.064	0		301.054	0
1.743	29254		1.677	65	1.743	13	1.743	36			230.679	8		252.093	0		301.057	6
1.747	28786		1.68	110	1.747	11	1.747	36			230.682	16		252.096	22		301.061	18
1.75	29287		1.684	133	1.75	11	1.75	36			230.685	0		252.099	0		301.064	0
1.754	28081		1.688	81	1.754	12	1.754	34			230.965	0		252.551	0		301.54	0
1.758	28722		1.691	189	1.758	14	1.758	30			230.968	23		252.554	7		301.544	12
1.761	28414		1.695	156	1.761	15	1.761	26			230.971	0		252.558	14		301.547	12
1.765	26272		1.698	67	1.765	15	1.765	24			231.127	0		252.561	0		301.551	0
1.768	27105		1.702	85	1.768	14	1.768	21			231.13	14		253.485	0		301.992	0
1.772	26297		1.706	106	1.772	12	1.772	20			231.133	7		253.489	12		301.995	8
1.776	26429		1.709	62	1.776	10	1.776	20			231.136	0		253.492	8		301.999	12
1.779	25852		1.713	209	1.779	9	1.779	22			231.211	0		253.495	0		302.002	0
1.783	25403		1.717	155	1.783	8	1.783	24			231.214	4		253.681	0		302.276	0
1.787	27276		1.72	221	1.787	8	1.787	29			231.217	16		253.684	20		302.28	8
1.79	25566		1.724	153	1.79	8	1.79	33			231.22	0		253.687	0		302.283	12
1.794	26946		1.728	44	1.794	8	1.794	37			231.223	0		253.831	0		302.287	0
1.798	27519		1.731	20	1.798	7	1.798	39			231.226	14		253.834	14		303.28	0
1.801	23467		1.735	104	1.801	7	1.801	40			231.23	28		253.837	7		303.284	8
1.805	24707		1.739	190	1.805	7	1.805	39			231.233	0		253.841	0		303.288	12
1.809	25214		1.742	48	1.809	8	1.809	37			231.279	0		254.265	0		303.291	0
1.812	23257		1.746	106	1.812	9	1.812	35			231.282	4		254.268	8		305.222	0
1.816	24756		1.75	21	1.816	11	1.816	34			231.286	16		254.271	12		305.226	16
1.82	24243		1.753	42	1.82	14	1.82	31			231.289	0		254.274	0		305.229	17
1.823	25231		1.757	88	1.823	16	1.823	29			231.491	0		254.813	0		305.233	0
1.827	25355		1.761	90	1.827	17	1.827	28			231.494	14		254.816	7		305.837	0
1.831	21735		1.764	92	1.831	18	1.831	27			231.497	7		254.82	14		305.841	7
1.834	24820		1.768	153	1.834	18	1.834	27			231.5	0		254.823	0		305.844	14
1.838	23361		1.772	110	1.838	18	1.838	27			231.759	0		255.552	0		305.848	0
1.842	21996		1.775	108	1.842	18	1.842	28			231.762	10		255.555	11		306.568	0
1.845	23692		1.779	116	1.845	19	1.845	28			231.765	12		255.558	13		306.571	10
1.849	22224		1.783	129	1.849	19	1.849	27			231.768	0		255.562	0		306.575	15
1.853	24029		1.786	63	1.853	18	1.853	26			232.08	0		256.046	0		306.579	0
1.856	23044		1.79	68	1.856	17	1.856	25			232.083	11		256.049	25		306.754	0
1.86	22801		1.794	70	1.86	15	1.86	23			232.086	13		256.053	4		306.758	8
1.864	22775		1.797	67	1.864	12	1.864	21			232.089	0		256.056	0		306.761	12
1.867	24009		1.801	114	1.867	11	1.867	21			232.17	0		256.062	0		306.765	0
1.871	25010		1.804	89	1.871	10	1.871	21			232.173	12		256.066	7		307.235	0
1.875	25159		1.808	118	1.875	10	1.875	21			232.177	8		256.069	16		307.238	22
1.878	23917		1.812	111	1.878	11	1.878	23			232.18	0		256.072	0		307.242	6
1.882	24187		1.815	67	1.882	13	1.882	25			232.616	0		256.076	0		307.245	0
1.886	24989		1.819	84	1.886	15	1.886	28			232.619	8		256.079	20		307.895	0
1.889	24801		1.823	171	1.889	16	1.889	31			232.623	12		256.082	5		307.899	6
1.893	23321		1.826	113	1.893	17	1.893	32			232.626	0		256.085	0		307.902	18
1.896	24381		1.83	67	1.896	17	1.896	34			232.988	0		256.544	0		307.906	0
1.9	26512		1.834	20	1.9	18	1.9	33			232.991	12		256.547	14		308.251	0
1.904	24399		1.837	86	1.904	17	1.904	33			232.994	8		256.551	11		308.254	14
1.907	23203		1.841	90	1.907	17	1.907	31			232.997	0		256.554	12		308.258	7
1.911	23346		1.845	44	1.911	17	1.911	29			233.697	0		256.557	30		308.261	0
1.915	24847		1.848	43	1.915	15	1.915	28			233.701	5		256.56	43		308.398	0
1.918	24618		1.852	80	1.918	13	1.918	28			233.704	25		256.564	65		308.401	21
1.922	24408		1.856	0	1.922	11	1.922	27			233.707	0		256.567	61		308.405	0
1.926	23948		1.859	20	1.926	8	1.926	29			233.769	0		256.57	57		309.632	0
1.929	23432		1.863	97	1.929	5	1.929	30			233.773	14		256.574	52		309.635	14
1.933	23223		1.867	23	1.933	4	1.933	31			233.776	7		256.577	19		309.639	7
1.937	24290		1.87	69	1.937	5	1.937	33			233.779	0		256.58	17		309.642	0
1.94	25366		1.874	136	1.94	6	1.94	34			234.007	0		256.583	7		309.841	0
1.944	23526		1.878	69	1.944	9	1.944	34			234.01	22		256.587	17		309.844	22
1.948	22742		1.881	91	1.948	13	1.948	35			234.013	0		256.59	25		309.848	0
1.951	23634		1.885	150	1.951	16	1.951	35			234.518	0		256.593	16		310.057	0
1.955	23145		1.888	0	1.955	18	1.955	35			234.521	7		256.596	21		310.06	12
1.959	25035		1.892	88	1.959	19	1.959	33			234.524	16		256.6	0		310.064	8
1.962	21807		1.896	137	1.962	19	1.962	32			234.527	0		257.059	0		310.068	0
1.966	22831		1.899	130	1.966	17	1.966	30			234.574	0		257.062	13		310.071	27
1.97	23842		1.903	127	1.97	15	1.97	29			234.577	8		257.065	23		310.075	18
1.973	22945		1.907	88	1.973	14	1.973	28			234.58	12		257.069	28		310.078	12
1.977	22733		1.91	73	1.977	11	1.977	28			234.584	0		257.072	17		310.082	74
1.981	23096		1.914	44	1.981	9	1.981	30			235.541	0		257.075	9		310.086	133
1.984	22558		1.918	45	1.984	8	1.984	32			235.544	16		257.079	56		310.089	120
1.988	24747		1.921	24	1.988	7	1.988	34			235.547	4		257.082	42		310.093	67
1.992	22936		1.925	109	1.992	6	1.992	36			235.55	0		257.085	0		310.096	38
1.995	23957		1.929	112	1.995	7	1.995	37			235.908	0		257.512	0		310.1	70
1.999	24191		1.932	102	1.999	9	1.999	38			235.911	4		257.515	13		310.104	95
2.003	22802		1.936	33	2.003	11	2.003	38			235.914	39		257.518	9		310.107	85
2.006	23650		1.94	140	2.006	13	2.006	38			235.917	0		257.522	0		310.111	160
2.01	23205		1.943	50	2.01	15	2.01	37			236.087	0		257.528	0		310.114	187
2.013	23330		1.947	69	2.013	16	2.013	35			236.09	29		257.532	12		310.118	211
2.017	24751		1.951	43	2.017	16	2.017	33			236.094	0		257.535	12		310.122	893
2.021	24300		1.954	124	2.021	15	2.021	33			236.524	0		257.538	0		310.125	4128
2.025	23172		1.958	181	2.025	13	2.025	34			236.528	14		257.558	0		310.129	12640
2.028	23961		1.962	90	2.028	12	2.028	38			236.531	7		257.561	14		310.132	28060
2.032	23508		1.965	190	2.032	9	2.032	43			236.534	0		257.564	29		310.136	36060
2.036	22711		1.969	93	2.036	8	2.036	48			236.559	0		257.568	0		310.14	32010
2.039	23535		1.972	95	2.039	7	2.039	53			236.562	27		258.057	0		310.143	17110
2.043	23641		1.976	45	2.043	8	2.043	57			236.565	0		258.06	8		310.147	8185
2.046	24891		1.98	175	2.046	9	2.046	59			236.619	0		258.064	12		310.151	3507
2.05	23200		1.983	101	2.05	11	2.05	58			236.622	12		258.067	0		310.154	1087
2.054	22451		1.987	41	2.054	13	2.054	57			236.625	8		258.251	0		310.158	491
2.057	24472		1.991	111	2.057	14	2.057	54			236.628	0		258.255	10		310.161	337
2.061	24871		1.994	158	2.061	16	2.061	50			237.063	0		258.258	61		310.165	79
2.065	23321		1.998	88	2.065	17	2.065	46			237.066	8		258.261	47		310.168	12
2.068	22768		2.002	110	2.068	19	2.068	42			237.069	12		258.264	12		310.172	38
2.072	21607		2.005	64	2.072	21	2.072	38			237.072	0		258.268	0		310.176	16
2.076	21818		2.009	50	2.076	21	2.076	34			237.406	0		258.373	0		310.179	0
2.079	22024		2.013	41	2.079	21	2.079	29			237.41	14		258.376	8		310.453	0
2.083	22716		2.016	20	2.083	21	2.083	24			237.413	7		258.38	12		310.457	3
2.087	23272		2.02	74	2.087	21	2.087	19			237.416	0		258.383	0		310.461	19
2.09	23285		2.024	0	2.09	20	2.09	14			237.596	0		258.564	0		310.464	0
2.094	22188		2.027	61	2.094	21	2.094	10			237.599	24		258.567	5		310.579	0
2.098	22243		2.031	70	2.098	21	2.098	8			237.602	0		258.57	25		310.583	13
2.101	23609		2.035	158	2.101	21	2.101	7			237.776	0		258.574	0		310.587	41
2.105	24764		2.038	89	2.105	22	2.105	8			237.779	21		258.577	0		310.59	20
2.109	25793		2.042	41	2.109	23	2.109	10			237.782	0		258.58	4		310.594	14
2.112	26325		2.046	21	2.112	25	2.112	11			238.331	0		258.584	45		310.598	50
2.116	22470		2.049	64	2.116	27	2.116	13			238.334	7		258.587	0		310.601	57
2.12	25675		2.053	70	2.12	29	2.12	15			238.338	14		258.623	0		310.605	52
2.123	25012		2.056	119	2.123	30	2.123	16			238.341	0		258.626	6		310.608	86
2.127	26156		2.06	81	2.127	30	2.127	19			239.147	0		258.63	18		310.612	151
2.131	23276		2.064	87	2.131	28	2.131	22			239.15	7		258.633	0		310.615	207
2.134	27161		2.067	67	2.134	24	2.134	24			239.153	14		258.653	0		310.619	426
2.138	23978		2.071	89	2.138	20	2.138	26			239.156	0		258.656	21		310.623	755
2.142	23814		2.075	93	2.142	16	2.142	28			240.183	0		258.659	0		310.626	2111
2.145	23995		2.078	45	2.145	12	2.145	28			240.186	24		259.216	0		310.63	6098
2.149	23972		2.082	63	2.149	9	2.149	28			240.189	4		259.219	8		310.634	10060
2.152	23771		2.086	142	2.152	7	2.152	27			240.192	0		259.222	12		310.637	11950
2.156	22328		2.089	46	2.156	6	2.156	26			240.446	0		259.226	0		310.641	11160
2.16	21774		2.093	130	2.16	6	2.16	25			240.449	23		259.272	0		310.644	7573
2.163	22899		2.097	136	2.163	7	2.163	25			240.453	0		259.275	12		310.648	4640
2.167	23128		2.1	44	2.167	8	2.167	24			240.837	0		259.278	8		310.652	2926
2.171	22653		2.104	88	2.171	10	2.171	23			240.84	12		259.282	0		310.655	1577
2.174	23318		2.108	21	2.174	12	2.174	21			240.843	8		259.657	0		310.659	664
2.178	22053		2.111	0	2.178	14	2.178	19			240.846	0		259.661	19		310.662	336
2.182	22647		2.115	87	2.182	15	2.182	16			241.227	0		259.664	3		310.666	195
2.185	22375		2.119	23	2.185	16	2.185	14			241.231	21		259.667	0		310.67	5
2.189	23119		2.122	62	2.189	16	2.189	13			241.234	0		259.776	0		310.673	0
2.193	23653		2.126	62	2.193	16	2.193	13			241.533	0		259.779	16		310.81	0
2.196	23925		2.13	43	2.196	16	2.196	14			241.536	24		259.783	4		310.814	23
2.2	23630		2.133	119	2.2	16	2.2	17			241.539	2		259.786	0		310.817	0
2.204	22771		2.137	20	2.204	16	2.204	20			241.542	0		259.868	0		311.059	0
2.207	21828		2.141	93	2.207	16	2.207	23			242.019	0		259.872	21		311.063	19
2.211	22539		2.144	81	2.211	16	2.211	25			242.023	30		259.875	0		311.067	11
2.215	22243		2.148	106	2.215	16	2.215	27			242.026	0		260.027	0		311.07	17
2.218	24429		2.151	107	2.218	15	2.218	28			242.042	0		260.03	16		311.074	0
2.222	24554		2.155	64	2.222	13	2.222	28			242.045	8		260.033	4		311.092	0
2.226	25785		2.159	21	2.226	11	2.226	28			242.048	12		260.037	0		311.095	11
2.229	26922		2.162	94	2.229	8	2.229	27			242.051	0		260.086	0		311.099	13
2.233	24971		2.166	46	2.233	7	2.233	26			242.217	0		260.089	21		311.103	30
2.237	26339		2.17	44	2.237	6	2.237	25			242.22	12		260.093	3		311.106	14
2.24	25824		2.173	70	2.24	7	2.24	23			242.223	8		260.096	0		311.11	30
2.244	26303		2.177	43	2.244	9	2.244	20			242.226	20		260.264	0		311.113	69
2.248	24534		2.181	68	2.248	11	2.248	17			242.23	0		260.268	23		311.117	95
2.251	23821		2.184	110	2.251	13	2.251	16			242.242	0		260.271	0		311.121	157
2.255	23895		2.188	72	2.255	14	2.255	15			242.246	20		260.664	0		311.124	379
2.259	26640		2.192	66	2.259	14	2.259	17			242.249	24		260.667	10		311.128	502
2.262	26188		2.195	114	2.262	13	2.262	20			242.252	2		260.671	15		311.132	895
2.266	24776		2.199	47	2.266	12	2.266	23			242.255	0		260.674	0		311.135	1300
2.27	28862		2.203	20	2.27	10	2.27	28			242.571	0		261.004	0		311.139	1478
2.273	25800		2.206	65	2.273	8	2.273	32			242.574	23		261.008	11		311.142	896
2.277	26534		2.21	20	2.277	7	2.277	35			242.577	0		261.011	13		311.146	516
2.28	27248		2.214	85	2.28	7	2.28	38			242.988	0		261.014	0		311.149	893
2.284	28124		2.217	153	2.284	7	2.284	39			242.991	27		261.087	0		311.153	546
2.288	27076		2.221	47	2.288	7	2.288	40			242.995	21		261.09	21		311.157	311
2.291	26457		2.225	83	2.291	7	2.291	39			242.998	0		261.094	0		311.16	280
2.295	26746		2.228	106	2.295	8	2.295	37			243.033	0		261.097	0		311.164	265
2.299	28449		2.232	126	2.299	8	2.299	35			243.036	10		261.1	7		311.168	158
2.302	30044		2.235	70	2.302	10	2.302	34			243.039	12		261.104	37		311.171	24
2.306	29681		2.239	124	2.306	13	2.306	33			243.042	0		261.107	33		311.175	0
2.31	28891		2.243	112	2.31	17	2.31	33			243.046	0		261.11	12		311.218	0
2.313	29145		2.246	104	2.313	20	2.313	33			243.049	20		261.114	0		311.222	22
2.317	28219		2.25	66	2.317	23	2.317	34			243.052	0		261.176	0		311.225	0
2.321	28737		2.254	111	2.321	24	2.321	33			243.237	0		261.18	5		311.29	0
2.324	30443		2.257	109	2.324	24	2.324	32			243.24	14		261.183	21		311.294	20
2.328	30009		2.261	55	2.328	23	2.328	30			243.244	7		261.186	0		311.298	0
2.332	29803		2.265	130	2.332	22	2.332	29			243.247	0		261.451	0		311.594	0
2.335	27643		2.268	62	2.335	22	2.335	27			243.579	0		261.454	24		311.597	14
2.339	28901		2.272	61	2.339	22	2.339	26			243.582	23		261.458	0		311.601	7
2.343	30170		2.276	89	2.343	22	2.343	26			243.585	0		261.6	0		311.604	20
2.346	29904		2.279	0	2.346	23	2.346	27			243.742	0		261.603	15		311.608	23
2.35	29614		2.283	24	2.35	23	2.35	29			243.745	3		261.606	10		311.612	12
2.354	30135		2.287	185	2.354	23	2.354	31			243.748	19		261.61	0		311.615	8
2.357	27801		2.29	82	2.357	22	2.357	34			243.751	0		261.904	0		311.619	0
2.361	28910		2.294	164	2.361	23	2.361	35			244.964	0		261.908	7		311.623	23
2.365	28208		2.298	83	2.365	22	2.365	36			244.967	4		261.911	14		311.626	56
2.368	30213		2.301	84	2.368	21	2.368	37			244.97	16		261.914	0		311.63	41
2.372	28360		2.305	155	2.372	20	2.372	36			244.973	0		261.967	0		311.633	178
2.376	28265		2.309	152	2.376	17	2.376	34			244.992	0		261.971	3		311.637	145
2.379	27523		2.312	112	2.379	14	2.379	33			244.996	23		261.974	19		311.641	120
2.383	29246		2.316	133	2.383	12	2.383	31			244.999	16		261.977	0		311.644	79
2.387	29017		2.32	70	2.387	10	2.387	29			245.002	6		261.984	0		311.648	54
2.39	28354		2.323	69	2.39	10	2.39	27			245.005	0		261.987	12		311.651	34
2.394	26146		2.327	87	2.394	11	2.394	26			245.008	0		261.99	12		311.655	36
2.398	28849		2.331	20	2.398	12	2.398	26			245.012	10		261.994	0		311.659	18
2.401	28107		2.334	67	2.401	14	2.401	28			245.015	12		263.055	0		311.662	98
2.405	30050		2.338	0	2.405	15	2.405	31			245.018	0		263.058	26		311.666	42
2.409	30772		2.342	95	2.409	15	2.409	34			245.047	0		263.062	0		311.67	29
2.412	29867		2.345	45	2.412	16	2.412	37			245.05	3		263.566	0		311.673	18
2.416	29794		2.349	217	2.416	16	2.416	39			245.053	40		263.57	12		311.677	0
2.42	31524		2.352	51	2.42	16	2.42	39			245.056	0		263.573	8		311.995	0
2.423	30201		2.356	217	2.423	17	2.423	38			245.076	0		263.576	0		311.998	21
2.427	28847		2.36	42	2.427	18	2.427	36			245.079	21		263.579	21		312.002	0
2.431	26450		2.363	63	2.431	20	2.431	34			245.082	0		263.583	0		312.103	0
2.434	27275		2.367	92	2.434	21	2.434	32			245.303	0		263.633	0		312.107	8
2.438	27413		2.371	122	2.438	22	2.438	32			245.306	27		263.636	12		312.11	12
2.442	27621		2.374	65	2.442	21	2.442	32			245.31	0		263.639	8		312.114	0
2.445	25549		2.378	92	2.445	20	2.445	33			246.057	0		263.643	0		312.132	0
2.449	24091		2.382	84	2.449	17	2.449	33			246.06	23		263.839	0		312.136	21
2.453	23368		2.385	180	2.453	15	2.453	32			246.063	0		263.842	12		312.139	0
2.456	25100		2.389	89	2.456	14	2.456	29			246.998	0		263.845	12		312.819	0
2.46	23552		2.393	65	2.46	13	2.46	26			247.002	4		263.849	0		312.823	23
2.463	24609		2.396	98	2.463	14	2.463	23			247.005	16		264.148	0		312.827	0
2.467	24074		2.4	137	2.467	15	2.467	20			247.008	0		264.151	8		313.268	0
2.471	22722		2.404	62	2.471	16	2.471	19			247.014	0		264.155	12		313.272	8
2.474	25005		2.407	197	2.474	17	2.474	19			247.018	11		264.158	0		313.276	12
2.478	23900		2.411	112	2.478	17	2.478	19			247.021	13		264.391	0		313.279	0
2.482	25684		2.415	81	2.482	16	2.482	20			247.024	0		264.394	10		313.471	0
2.485	24196		2.418	114	2.485	14	2.485	21			247.729	0		264.397	12		313.475	21
2.489	24508		2.422	74	2.489	13	2.489	22			247.732	8		264.401	0		313.478	0
2.493	25500		2.426	20	2.493	13	2.493	25			247.735	12		264.477	0		315.685	0
2.496	24965		2.429	74	2.496	13	2.496	30			247.739	0		264.481	3		315.689	21
2.5	22316		2.433	104	2.5	15	2.5	35			248.08	0		264.484	19		315.692	0
2.504	26362		2.437	143	2.504	17	2.504	40			248.083	17		264.487	0		315.754	0
2.507	24833		2.44	89	2.507	19	2.507	43			248.087	9		264.577	0		315.758	5
2.511	27056		2.444	24	2.511	20	2.511	43			248.09	0		264.58	45		315.762	22
2.515	28867		2.447	173	2.515	20	2.515	41			248.548	0		264.584	21		315.765	0
2.518	27230		2.451	141	2.518	19	2.518	36			248.551	7		264.587	0		315.918	0
2.522	27535		2.455	133	2.522	18	2.522	31			248.554	64		264.591	0		315.922	16
2.526	26689		2.458	159	2.526	17	2.526	28			248.557	6		264.594	25		315.925	8
2.529	27337		2.462	111	2.529	16	2.529	25			248.561	17		264.597	28		315.929	0
2.533	28460		2.466	86	2.533	15	2.533	25			248.564	0		264.6	28		316.031	0
2.537	28260		2.469	181	2.537	16	2.537	27			248.577	0		264.604	0		316.034	12
2.54	26620		2.473	44	2.54	17	2.54	31			248.58	24		264.707	0		316.038	8
2.544	28760		2.477	46	2.544	17	2.544	35			248.583	0		264.71	8		316.042	0
2.548	30146		2.48	67	2.548	18	2.548	39			248.864	0		264.714	12		316.053	0
2.551	31764		2.484	40	2.551	18	2.551	44			248.867	23		264.717	0		316.056	14
2.555	29304		2.488	152	2.555	19	2.555	46			248.87	0		264.784	0		316.06	7
2.559	29778		2.491	65	2.559	19	2.559	47			248.98	0		264.787	14		316.063	0
2.562	28383		2.495	183	2.562	19	2.562	46			248.983	6		264.79	7		316.278	0
2.566	31151		2.499	110	2.566	20	2.566	45			248.987	18		264.793	0		316.282	5
2.57	28209		2.502	48	2.57	22	2.57	42			248.99	0		265.053	0		316.285	25
2.573	30077		2.506	188	2.573	24	2.573	42			249.003	0		265.057	16		316.289	0
2.577	28286		2.51	65	2.577	27	2.577	44			249.006	21		265.06	27		316.427	0
2.581	28767		2.513	62	2.581	31	2.581	47			249.009	0		265.063	5		316.431	19
2.584	30211		2.517	197	2.584	34	2.584	50			249.029	0		265.067	19		316.435	3
2.588	31580		2.521	43	2.588	35	2.588	53			249.032	23		265.07	49		316.438	0
2.592	29292		2.532	20	2.592	35	2.592	54			249.035	0		265.073	15		316.974	0
2.595	30890		2.543	65	2.595	33	2.595	53			249.08	0		265.077	0		316.977	21
2.599	31829		2.551	82	2.599	30	2.599	50			249.083	12		265.08	19		316.981	0
2.603	33401		2.559	20	2.603	25	2.603	47			249.087	8		265.083	5		318.104	0
2.606	34400		2.566	20	2.606	22	2.606	43			249.09	0		265.087	0		318.108	21
2.61	32294		2.573	45	2.61	19	2.61	39			249.158	0		265.367	0		318.111	0
2.614	33658		2.581	97	2.614	17	2.614	36			249.161	3		265.37	16		318.202	0
2.617	31079		2.591	64	2.617	17	2.617	33			249.164	19		265.373	8		318.206	4
2.621	30217		2.603	133	2.621	17	2.621	32			249.167	4		265.377	0		318.21	16
2.625	32937		2.614	66	2.625	17	2.625	32			249.171	16		265.533	0		318.214	0
2.628	35145		2.626	86	2.628	16	2.628	34			249.174	0		265.537	19		319.899	0
2.632	33222		2.638	99	2.632	16	2.632	37			249.187	0		265.54	3		319.902	14
2.636	34689		2.641	62	2.636	17	2.636	41			249.19	7		265.543	0		319.906	7
2.639	37546		2.645	65	2.639	18	2.639	45			249.193	14		265.56	0		319.909	0
2.643	35040		2.649	95	2.643	20	2.643	48			249.197	0		265.563	11		320.14	0
2.647	36500		2.652	26	2.647	22	2.647	50			249.206	0		265.567	13		320.144	7
2.65	35321		2.656	63	2.65	23	2.65	50			249.209	16		265.57	0		320.147	21
2.654	38872		2.66	93	2.654	22	2.654	49			249.213	4		266.054	0		320.151	0
2.658	38845		2.663	0	2.658	20	2.658	46			249.216	0		266.057	7		320.272	0
2.661	37892		2.667	62	2.661	17	2.661	42			249.52	0		266.06	14		320.276	17
2.665	36720		2.671	85	2.665	15	2.665	37			249.523	20		266.064	0		320.279	6
2.669	36619		2.674	64	2.669	13	2.669	33			249.526	21		266.181	0		320.283	0
2.672	34740		2.678	179	2.672	12	2.672	29			249.529	4		266.184	13		320.642	0
2.676	36571		2.682	22	2.676	14	2.676	25			249.533	12		266.187	9		320.646	7
2.68	35318		2.685	82	2.68	15	2.68	24			249.536	28		266.191	0		320.649	14
2.683	38338		2.689	116	2.683	17	2.683	24			249.539	32		266.334	0		320.653	0
2.687	37433		2.693	150	2.687	19	2.687	26			249.542	12		266.337	7		320.708	0
2.691	35106		2.696	100	2.691	21	2.691	30			249.546	34		266.341	14		320.712	5
2.694	37068		2.7	107	2.694	22	2.694	35			249.549	155		266.344	0		320.715	25
2.698	37517		2.704	200	2.698	22	2.698	42			249.552	168		266.581	0		320.719	0
2.701	37873		2.707	30	2.701	23	2.701	47			249.555	232		266.585	13		321.096	0
2.705	37401		2.711	126	2.705	22	2.705	49			249.559	261		266.588	9		321.1	18
2.709	36375		2.715	85	2.709	21	2.709	50			249.562	376		266.591	0		321.104	55
2.712	37695		2.718	184	2.712	20	2.712	47			249.565	239		266.635	0		321.108	38
2.716	38340		2.722	41	2.716	18	2.716	42			249.568	247		266.638	21		321.111	44
2.72	37258		2.726	110	2.72	17	2.72	36			249.571	85		266.642	0		321.115	57
2.724	41905		2.729	91	2.724	17	2.724	30			249.575	119		266.748	0		321.118	47
2.727	41510		2.733	88	2.727	18	2.727	24			249.578	101		266.752	7		321.122	7
2.731	41575		2.736	57	2.731	19	2.731	19			249.581	50		266.755	14		321.126	12
2.734	40344		2.74	210	2.734	21	2.734	16			249.584	23		266.759	0		321.13	24
2.738	43728		2.744	150	2.738	23	2.738	14			249.588	0		267.424	0		321.133	50
2.75	30208		2.747	61	2.75	24	2.75	14			249.972	0		267.427	8		321.137	32
2.753	45721		2.751	47	2.753	24	2.753	14			249.976	27		267.431	12		321.14	25
2.757	43551		2.755	134	2.757	24	2.757	15			249.979	0		267.434	0		321.144	16
2.761	41105		2.758	42	2.761	22	2.761	16			249.995	0		268.174	0		321.148	0
2.772	18609		2.762	289	2.772	20	2.772	15			249.998	21		268.178	8		321.331	0
2.776	22742		2.766	112	2.776	18	2.776	14			250.002	0		268.181	12		321.335	7
2.78	21719		2.769	241	2.78	17	2.78	13			250.04	0		268.184	0		321.339	14
2.783	18039		2.773	86	2.783	16	2.783	13			250.044	8		268.516	0		321.342	0
2.787	15504		2.777	148	2.787	15	2.787	13			250.047	12		268.519	7		321.526	0
2.791	14424		2.78	90	2.791	15	2.791	13			250.05	51		268.523	16		321.529	22
2.794	13802		2.784	173	2.794	15	2.794	13			250.053	78		268.526	0		321.533	0
2.798	12702		2.788	87	2.798	14	2.798	12			250.057	23		269.043	0		321.61	0
2.802	12449		2.791	152	2.802	13	2.802	11			250.06	54		269.046	13		321.614	12
2.805	13516		2.795	197	2.805	13	2.805	9			250.063	82		269.05	31		321.617	35
2.809	13629		2.799	63	2.809	13	2.809	8			250.066	98		269.053	0		321.621	19
2.813	13693		2.802	86	2.813	13	2.813	7			250.07	40		269.06	0		321.625	0
2.816	16844		2.806	45	2.816	14	2.816	7			250.073	94		269.063	49		321.632	0
2.82	18677		2.81	89	2.82	15	2.82	8			250.076	56		269.066	19		321.636	6
2.823	18985		2.813	42	2.823	15	2.823	9			250.079	30		269.07	0		321.639	17
2.827	21085		2.817	145	2.827	14	2.827	11			250.083	40		269.076	0		321.643	48
2.839	19398		2.821	144	2.839	15	2.839	13			250.086	34		269.08	16		321.647	25
2.85	21461		2.824	180	2.85	15	2.85	15			250.089	0		269.083	81		321.65	0
2.862	20843		2.828	97	2.862	16	2.862	16			250.17	0		269.086	137		322.076	0
2.866	32539		2.832	111	2.866	18	2.866	16			250.173	8		269.09	125		322.08	14
2.869	27057		2.835	107	2.869	19	2.869	16			250.176	12		269.093	164		322.084	15
2.873	28529		2.839	138	2.873	19	2.873	15			250.18	0		269.096	39		322.087	12
2.877	30633		2.843	82	2.877	19	2.877	14			250.552	0		269.1	19		322.091	7
2.88	26254		2.846	30	2.88	16	2.88	14			250.555	15		269.103	109		322.095	14
2.884	27756		2.85	173	2.884	14	2.884	14			250.558	32		269.106	40		322.098	0
2.888	26213		2.854	164	2.888	11	2.888	15			250.562	16		269.11	13		322.102	24
2.891	23959		2.857	109	2.891	8	2.891	17			250.565	48		269.113	44		322.106	34
2.895	26426		2.861	83	2.895	7	2.895	17			250.568	25		269.117	12		322.109	50
2.899	24971		2.864	82	2.899	8	2.899	17			250.571	17		269.12	8		322.113	10
2.902	26249		2.868	111	2.902	9	2.902	17			250.575	8		269.123	16		322.117	62
2.906	25159		2.872	153	2.906	13	2.906	17			250.578	16		269.127	0		322.12	50
2.91	25435		2.875	128	2.91	17	2.91	18			250.581	23		269.563	0		322.124	32
2.913	24356		2.879	89	2.913	21	2.913	21			250.584	14		269.567	8		322.128	23
2.917	26757		2.883	175	2.917	24	2.917	26			250.588	0		269.57	12		322.131	22
2.921	27651		2.886	235	2.921	27	2.921	31			251.229	0		269.573	0		322.135	27
2.924	28182		2.89	148	2.924	28	2.924	35			251.233	22		269.577	0		322.139	28
2.928	28656		2.894	41	2.928	28	2.928	38			251.236	0		269.58	20		322.142	12
2.932	32243		2.897	49	2.932	27	2.932	38			251.911	0		269.583	41		322.146	0
2.935	31248		2.901	61	2.935	26	2.935	37			251.914	3		269.587	7		322.598	0
2.939	27660		2.905	49	2.939	25	2.939	36			251.917	19		269.59	0		322.602	12
2.943	31468		2.908	87	2.943	24	2.943	35			251.921	0		269.594	51		322.605	15
2.946	29805		2.912	113	2.946	25	2.946	35			253.082	0		269.597	17		322.609	14
2.95	29745		2.916	85	2.95	24	2.95	36			253.085	22		269.6	48		322.613	0
2.953	30320		2.919	61	2.953	23	2.953	35			253.088	0		269.604	8		322.616	23
2.957	30580		2.923	122	2.957	21	2.957	34			253.156	0		269.607	37		322.62	0
2.961	30464		2.927	225	2.961	19	2.961	33			253.16	8		269.61	48		322.624	20
2.964	34288		2.93	223	2.964	17	2.964	31			253.163	12		269.614	29		322.627	8
2.968	32181		2.934	140	2.968	15	2.968	30			253.166	0		269.617	2		322.631	12
2.972	33667		2.938	153	2.972	15	2.972	31			253.196	0		269.62	0		322.635	23
2.975	33147		2.941	173	2.975	17	2.975	32			253.199	6		270.084	0		322.638	0
2.979	36003		2.945	202	2.979	20	2.979	33			253.202	17		270.088	35		322.705	0
2.983	36744		2.949	65	2.983	22	2.983	35			253.205	0		270.091	16		322.708	23
2.986	46520		2.952	157	2.986	24	2.986	36			253.537	0		270.094	0		322.712	0
2.998	89572		2.956	107	2.998	25	2.998	35			253.541	3		270.111	0		323.024	0
3.017	196983		2.96	89	3.017	24	3.017	34			253.544	19		270.115	2		323.028	10
3.033	186798		2.963	193	3.033	22	3.033	34			253.547	0		270.118	24		323.032	12
3.049	128322		2.967	142	3.049	21	3.049	33			253.86	0		270.121	0		323.036	0
3.069	76811		2.97	248	3.069	19	3.069	32			253.863	11		270.377	0		323.113	0
3.08	54742		2.974	84	3.08	19	3.08	32			253.867	13		270.38	8		323.116	31
3.092	42901		2.978	207	3.092	20	3.092	33			253.87	0		270.384	12		323.12	0
3.104	38390		2.981	107	3.104	22	3.104	33			254.281	0		270.387	0		324.147	0
3.115	36677		2.985	153	3.115	25	3.115	34			254.284	20		271.148	0		324.151	7
3.119	53628		2.989	94	3.119	29	3.119	35			254.287	0		271.151	21		324.155	14
3.131	33100		2.992	127	3.131	31	3.131	37			254.363	0		271.155	0		324.158	0
3.134	49036		2.996	168	3.134	32	3.134	40			254.366	18		271.428	0		324.225	0
3.138	50969		3	85	3.138	32	3.138	44			254.369	9		271.431	8		324.228	12
3.142	44269		3.003	121	3.142	29	3.142	47			254.372	0		271.435	12		324.232	8
3.145	44499		3.007	130	3.145	26	3.145	49			254.862	0		271.438	0		324.236	0
3.149	46211		3.019	44	3.149	23	3.149	51			254.865	22		272.832	0		324.896	0
3.153	47002		3.03	95	3.153	21	3.153	52			254.869	0		272.835	23		324.899	12
3.157	45462		3.034	127	3.157	20	3.157	53			255.019	0		272.839	0		324.903	8
3.16	42293		3.046	47	3.16	21	3.16	56			255.022	16		272.974	0		324.907	0
3.164	46526		3.049	93	3.164	24	3.164	58			255.025	6		272.977	23		326.173	0
3.168	48214		3.053	41	3.168	27	3.168	60			255.029	0		272.981	0		326.177	3
3.171	46871		3.057	123	3.171	30	3.171	60			255.146	0		273.008	0		326.18	19
3.175	43794		3.06	86	3.175	33	3.175	60			255.15	30		273.011	21		326.184	0
3.179	47389		3.064	67	3.179	35	3.179	57			255.153	30		273.015	0		326.21	0
3.182	46433		3.068	28	3.182	35	3.182	54			255.156	0		273.319	0		326.214	12
3.186	43589		3.071	42	3.186	35	3.186	51			255.555	0		273.322	11		326.217	8
3.19	43993		3.075	106	3.19	34	3.19	48			255.558	17		273.326	13		326.221	0
3.193	45230		3.079	159	3.193	33	3.193	46			255.562	6		273.329	0		326.816	0
3.197	47401		3.082	22	3.197	33	3.197	45			255.565	0		274.152	0		326.82	14
3.201	45293		3.086	126	3.201	33	3.201	44			255.581	0		274.155	21		326.824	7
3.204	44768		3.09	109	3.204	35	3.204	46			255.585	17		274.159	3		326.827	0
3.208	47237		3.093	70	3.208	38	3.208	47			255.588	6		274.162	0		327.405	0
3.212	44609		3.097	21	3.212	41	3.212	47			255.591	0		274.179	0		327.409	5
3.215	51423		3.1	128	3.215	46	3.215	47			255.994	0		274.182	23		327.412	20
3.219	48233		3.104	92	3.219	51	3.219	47			255.997	20		274.186	0		327.416	0
3.223	45441		3.108	93	3.223	56	3.223	46			256	5		274.372	0		327.79	0
3.226	45195		3.111	115	3.226	59	3.226	47			256.003	0		274.375	22		327.794	8
3.23	47559		3.115	62	3.23	60	3.23	50			256.007	0		274.379	16		327.798	35
3.234	44949		3.119	89	3.234	58	3.234	54			256.01	14		274.382	4		327.801	0
3.237	46922		3.122	64	3.237	53	3.237	59			256.013	7		274.386	0		328.394	0
3.241	49658		3.126	21	3.241	46	3.241	63			256.017	0		274.732	0		328.398	20
3.245	49774		3.13	43	3.245	39	3.245	65			256.223	0		274.735	12		328.402	0
3.248	45001		3.133	212	3.248	33	3.248	65			256.226	8		274.738	8		329.036	0
3.252	47373		3.137	87	3.252	30	3.252	62			256.229	16		274.742	0		329.04	8
3.256	49345		3.141	63	3.256	30	3.256	58			256.233	14		274.813	0		329.043	12
3.259	47927		3.144	103	3.259	31	3.259	53			256.236	7		274.816	3		329.047	0
3.263	46843		3.148	22	3.263	35	3.263	50			256.239	21		274.82	19		329.062	0
3.267	47917		3.152	105	3.267	39	3.267	47			256.243	46		274.823	0		329.066	14
3.27	51544		3.155	63	3.27	42	3.27	47			256.246	28		275.023	0		329.07	7
3.274	53555		3.159	109	3.274	45	3.274	49			256.249	29		275.027	14		329.073	21
3.278	50622		3.163	147	3.278	47	3.278	52			256.252	26		275.03	7		329.077	22
3.281	50618		3.166	104	3.281	49	3.281	55			256.256	0		275.034	0		329.081	37
3.285	54593		3.178	45	3.285	50	3.285	58			256.259	0		275.071	0		329.084	93
3.289	52651		3.19	77	3.289	51	3.289	61			256.262	10		275.074	12		329.088	137
3.292	53786		3.201	86	3.292	50	3.292	63			256.265	52		275.078	8		329.092	138
3.296	55269		3.213	20	3.296	49	3.296	63			256.269	8		275.081	0		329.096	392
3.3	51884		3.217	23	3.3	47	3.3	61			256.272	0		275.2	0		329.099	375
3.303	53839		3.228	141	3.303	43	3.303	58			256.547	0		275.203	19		329.103	411
3.307	54562		3.232	64	3.307	39	3.307	55			256.551	28		275.207	5		329.107	520
3.311	54774		3.235	88	3.311	36	3.311	51			256.554	16		275.21	0		329.11	284
3.314	55011		3.239	82	3.314	34	3.314	47			256.557	52		275.536	0		329.114	233
3.318	53536		3.243	171	3.318	32	3.318	45			256.56	23		275.539	7		329.118	177
3.322	53759		3.246	41	3.322	32	3.322	45			256.564	61		275.543	14		329.122	266
3.325	52857		3.25	133	3.325	34	3.325	46			256.567	32		275.546	0		329.125	168
3.329	51193		3.254	202	3.329	36	3.329	49			256.57	26		275.736	0		329.129	62
3.333	49943		3.257	65	3.333	40	3.333	54			256.574	47		275.74	20		329.133	33
3.336	49089		3.261	41	3.336	44	3.336	58			256.577	23		275.743	0		329.136	45
3.34	50040		3.265	103	3.34	48	3.34	60			256.58	14		275.92	0		329.14	0
3.344	48623		3.268	23	3.344	51	3.344	62			256.583	40		275.923	20		329.196	0
3.347	47013		3.272	136	3.347	53	3.347	61			256.587	54		275.927	0		329.199	12
3.351	48361		3.276	117	3.351	54	3.351	57			256.59	0		276.09	0		329.203	8
3.355	45906		3.279	224	3.355	54	3.355	54			256.659	0		276.093	23		329.207	0
3.358	45680		3.283	106	3.358	53	3.358	52			256.662	7		276.097	23		329.56	0
3.362	46246		3.287	42	3.362	52	3.362	52			256.665	14		276.1	28		329.563	7
3.366	50300		3.29	146	3.366	51	3.366	54			256.669	0		276.104	0		329.567	14
3.369	48716		3.294	178	3.369	51	3.369	58			256.728	0		276.134	0		329.571	12
3.373	50951		3.298	63	3.373	50	3.373	60			256.731	22		276.138	8		329.575	8
3.377	47151		3.301	181	3.377	49	3.377	60			256.734	0		276.141	12		329.578	10
3.38	49546		3.305	123	3.38	47	3.38	59			256.977	0		276.144	0		329.582	12
3.384	48019		3.309	109	3.384	44	3.384	56			256.98	12		276.277	0		329.586	13
3.388	48109		3.312	65	3.388	40	3.388	54			256.983	8		276.28	19		329.589	48
3.391	44921		3.316	48	3.391	35	3.391	55			256.987	0		276.284	3		329.593	61
3.395	49733		3.32	154	3.395	32	3.395	59			257.01	0		276.287	0		329.597	166
3.399	46927		3.323	162	3.399	30	3.399	64			257.013	4		276.325	0		329.601	134
3.402	48219		3.327	87	3.402	30	3.402	71			257.016	16		276.328	16		329.604	176
3.406	48363		3.331	107	3.406	33	3.406	74			257.019	0		276.332	4		329.608	234
3.41	49451		3.334	143	3.41	38	3.41	73			257.052	0		276.335	0		329.612	142
3.413	44948		3.338	65	3.413	44	3.413	69			257.056	8		276.566	0		329.615	110
3.417	47326		3.342	128	3.417	49	3.417	64			257.059	12		276.57	20		329.619	59
3.421	46638		3.345	62	3.421	54	3.421	58			257.062	0		276.573	0		329.623	129
3.424	50440		3.349	150	3.424	58	3.424	55			257.065	16		276.576	22		329.627	123
3.428	49082		3.352	116	3.428	59	3.428	57			257.069	45		276.58	5		329.63	55
3.432	45172		3.356	50	3.432	56	3.432	62			257.072	22		276.583	20		329.634	19
3.435	50492		3.36	92	3.435	51	3.435	68			257.075	15		276.587	23		329.638	22
3.439	45209		3.363	20	3.439	45	3.439	73			257.079	0		276.59	0		329.641	8
3.443	48056		3.367	40	3.443	37	3.443	77			257.226	0		276.593	37		329.645	0
3.446	46262		3.371	166	3.446	32	3.446	77			257.229	7		276.597	8		329.727	0
3.45	45598		3.374	83	3.45	29	3.45	74			257.233	14		276.6	0		329.731	16
3.454	49815		3.378	169	3.454	28	3.454	70			257.236	0		276.604	22		329.734	4
3.457	49491		3.382	210	3.457	28	3.457	65			257.252	0		276.607	0		329.738	0
3.461	48011		3.385	61	3.461	29	3.461	60			257.256	24		277.05	0		330.072	0
3.465	50979		3.389	107	3.465	28	3.465	57			257.259	0		277.053	12		330.076	20
3.468	49105		3.393	152	3.468	27	3.468	56			257.404	0		277.057	8		330.08	0
3.472	54481		3.396	81	3.472	24	3.472	56			257.407	22		277.06	37		330.087	0
3.476	53542		3.4	92	3.476	22	3.476	56			257.41	0		277.063	114		330.091	24
3.479	52760		3.404	67	3.479	21	3.479	57			257.492	0		277.067	154		330.095	0
3.483	54500		3.407	44	3.483	20	3.483	55			257.495	8		277.07	173		330.099	30
3.487	53761		3.411	157	3.487	21	3.487	52			257.499	12		277.074	297		330.102	19
3.49	52061		3.415	171	3.49	23	3.49	49			257.502	0		277.077	153		330.106	0
3.494	49336		3.418	60	3.494	25	3.494	45			257.538	0		277.08	198		330.11	44
3.498	55812		3.422	155	3.498	28	3.498	41			257.541	21		277.084	157		330.113	12
3.501	51218		3.426	40	3.501	31	3.501	41			257.545	0		277.087	167		330.117	37
3.505	51158		3.429	219	3.505	35	3.505	44			257.558	0		277.091	129		330.121	40
3.509	47990		3.433	146	3.509	38	3.509	48			257.561	14		277.094	94		330.125	14
3.512	47503		3.437	89	3.512	41	3.512	54			257.564	7		277.097	14		330.128	0
3.516	45957		3.44	175	3.516	42	3.516	60			257.568	0		277.101	35		330.467	0
3.52	51349		3.444	151	3.52	41	3.52	62			257.574	0		277.104	5		330.47	41
3.523	48933		3.448	135	3.523	38	3.523	61			257.577	10		277.108	0		330.474	5
3.527	49811		3.451	138	3.527	34	3.527	58			257.581	12		277.131	0		330.478	0
3.531	48285		3.455	89	3.531	29	3.531	53			257.584	0		277.135	21		330.601	0
3.534	48373		3.459	101	3.534	27	3.534	48			257.591	0		277.138	0		330.604	32
3.538	51637		3.462	69	3.538	27	3.538	46			257.594	7		277.251	0		330.608	20
3.542	48795		3.466	90	3.542	31	3.542	47			257.597	16		277.254	21		330.612	0
3.546	49261		3.47	106	3.546	37	3.546	49			257.601	24		277.257	3		330.865	0
3.549	48450		3.473	122	3.549	43	3.549	52			257.604	0		277.261	0		330.869	21
3.553	46441		3.477	125	3.553	48	3.553	54			257.607	0		277.387	0		330.872	0
3.556	49794		3.481	110	3.556	49	3.556	54			257.61	20		277.39	21		331.036	0
3.56	46625		3.484	153	3.56	47	3.56	53			257.614	0		277.394	0		331.04	7
3.564	48181		3.488	173	3.564	44	3.564	52			257.729	0		277.557	0		331.044	14
3.568	49578		3.492	135	3.568	40	3.568	52			257.732	21		277.561	16		331.047	0
3.571	45752		3.495	131	3.571	38	3.571	54			257.735	0		277.564	11		331.092	0
3.575	50200		3.499	106	3.575	39	3.575	56			257.752	0		277.568	19		331.096	3
3.579	48641		3.503	129	3.579	43	3.579	59			257.755	22		277.571	38		331.099	19
3.582	47730		3.506	108	3.582	48	3.582	60			257.758	0		277.575	71		331.103	36
3.586	50594		3.51	103	3.586	54	3.586	58			257.85	0		277.578	77		331.107	36
3.59	50337		3.513	93	3.59	56	3.59	54			257.853	14		277.581	28		331.111	29
3.593	52316		3.517	114	3.593	57	3.593	52			257.857	11		277.585	30		331.114	0
3.597	52363		3.521	110	3.597	56	3.597	50			257.86	0		277.588	28		331.118	0
3.601	56979		3.524	144	3.601	52	3.601	50			257.995	0		277.591	0		331.122	23
3.604	55479		3.528	150	3.604	48	3.604	53			257.998	14		277.598	0		331.125	24
3.608	53740		3.532	121	3.608	47	3.608	58			258.001	7		277.602	8		331.129	8
3.612	56969		3.535	64	3.612	47	3.612	62			258.005	0		277.605	12		331.133	12
3.615	56694		3.539	22	3.615	49	3.615	66			258.038	0		277.609	0		331.137	0
3.619	57354		3.543	104	3.619	53	3.619	70			258.041	8		277.967	0		331.561	0
3.623	62082		3.546	95	3.623	57	3.623	73			258.044	12		277.97	23		331.565	14
3.626	60885		3.55	71	3.626	61	3.626	73			258.047	0		277.974	0		331.569	7
3.63	59793		3.554	125	3.63	63	3.63	74			258.13	0		278.021	0		331.572	0
3.634	64582		3.557	133	3.634	65	3.634	74			258.133	21		278.025	7		331.584	0
3.637	65275		3.561	86	3.637	66	3.637	75			258.136	0		278.028	24		331.587	17
3.641	62168		3.565	126	3.641	66	3.641	76			258.212	0		278.031	12		331.591	9
3.645	59666		3.568	76	3.645	67	3.645	79			258.215	14		278.035	0		331.595	0
3.648	59586		3.572	175	3.648	68	3.648	83			258.218	7		278.045	0		331.606	0
3.652	60074		3.576	83	3.652	69	3.652	87			258.222	0		278.049	25		331.61	12
3.656	59112		3.579	165	3.656	69	3.656	90			258.225	8		278.052	16		331.613	19
3.659	62346		3.583	81	3.659	67	3.659	91			258.228	12		278.055	8		331.617	13
3.663	59547		3.587	132	3.663	65	3.663	91			258.231	0		278.059	40		331.621	0
3.667	57467		3.59	115	3.667	62	3.667	89			258.235	12		278.062	40		331.628	0
3.671	56710		3.594	72	3.671	59	3.671	86			258.238	8		278.066	35		331.632	12
3.674	56217		3.598	146	3.674	55	3.674	82			258.241	0		278.069	104		331.636	12
3.678	62488		3.601	73	3.678	53	3.678	77			258.755	0		278.072	189		331.64	0
3.682	87091		3.605	134	3.682	50	3.682	73			258.758	7		278.076	128		332.102	0
3.693	256566		3.609	220	3.693	46	3.693	70			258.761	14		278.079	135		332.106	7
3.699	463927		3.612	202	3.699	42	3.699	66			258.764	0		278.083	99		332.109	14
3.704	665276		3.616	120	3.704	40	3.704	63			258.949	0		278.086	16		332.113	0
3.709	804569		3.62	125	3.709	37	3.709	60			258.952	20		278.089	34		332.717	0
3.714	888577		3.623	119	3.714	36	3.714	57			258.955	0		278.093	71		332.721	20
3.719	953916		3.627	64	3.719	38	3.719	53			259.002	0		278.096	142		332.725	0
3.724	923961		3.631	126	3.724	40	3.724	50			259.005	20		278.1	79		333.423	0
3.737	810266		3.634	208	3.737	42	3.737	48			259.008	0		278.103	25		333.427	8
3.75	527861		3.638	85	3.75	44	3.75	47			259.028	0		278.107	0		333.431	12
3.764	310794		3.642	132	3.764	45	3.764	47			259.031	12		278.168	0		333.434	0
3.781	129043		3.645	88	3.781	43	3.781	48			259.034	8		278.171	14		333.745	0
3.801	77698		3.649	62	3.801	41	3.801	51			259.038	0		278.175	7		333.748	8
3.818	493672		3.653	111	3.818	38	3.818	53			259.048	0		278.178	0		333.752	12
3.831	1130741		3.656	129	3.831	35	3.831	55			259.051	22		278.55	0		333.756	0
3.836	1290903		3.66	172	3.836	35	3.836	54			259.054	0		278.554	22		333.939	0
3.84	1490680		3.664	128	3.84	36	3.84	51			259.301	0		278.557	8		333.943	18
3.844	1602263		3.667	86	3.844	36	3.844	45			259.305	12		278.561	12		333.947	9
3.849	1718249		3.671	131	3.849	36	3.849	38			259.308	12		278.564	0		333.95	0
3.853	1825325		3.675	63	3.853	35	3.853	32			259.311	0		278.567	40		334.575	0
3.865	1769511		3.678	90	3.865	32	3.865	28			259.661	0		278.571	65		334.579	28
3.877	1566816		3.682	65	3.877	29	3.877	27			259.664	14		278.574	78		334.583	14
3.89	1177133		3.686	106	3.89	27	3.89	29			259.667	7		278.578	84		334.586	0
3.902	757318		3.697	40	3.902	25	3.902	34			259.671	0		278.581	17		334.594	0
3.915	426582		3.706	68	3.915	26	3.915	39			259.687	0		278.584	9		334.598	22
3.92	331134		3.713	41	3.92	27	3.92	43			259.69	20		278.588	0		334.601	5
3.927	254079		3.724	41	3.927	29	3.927	45			259.694	0		278.591	0		334.605	12
3.934	181919		3.734	91	3.934	31	3.934	47			259.799	0		278.595	10		334.609	8
3.943	132688		3.742	106	3.943	32	3.943	48			259.803	16		278.598	15		334.613	0
3.954	101884		3.753	93	3.954	33	3.954	52			259.806	6		278.602	27		334.62	0
3.966	83018		3.774	109	3.966	34	3.966	60			259.809	0		278.605	0		334.624	16
3.978	66006		3.795	65	3.978	35	3.978	71			260.037	0		278.666	0		334.627	8
3.989	64292		3.819	143	3.989	37	3.989	84			260.04	4		278.67	20		334.631	0
4.001	61141		3.839	25	4.001	40	4.001	95			260.043	16		278.673	0		335.028	0
4.013	56848		3.851	49	4.013	42	4.013	104			260.047	0		278.707	0		335.032	25
4.024	58025		3.864	41	4.024	45	4.024	108			260.952	0		278.711	20		335.036	0
4.036	53156		3.868	63	4.036	47	4.036	106			260.955	7		278.714	0		335.073	0
4.048	51530		3.872	135	4.048	49	4.048	101			260.958	14		278.786	0		335.077	25
4.051	80889		3.877	89	4.051	51	4.051	95			260.962	0		278.789	21		335.081	0
4.063	47406		3.881	81	4.063	53	4.063	88			260.975	0		278.793	0		335.088	0
4.067	78620		3.885	91	4.067	57	4.067	84			260.978	14		279.022	0		335.092	21
4.078	48754		3.89	119	4.078	61	4.078	81			260.981	7		279.025	14		335.096	0
4.082	82530		3.894	135	4.082	67	4.082	78			260.985	0		279.029	7		335.103	0
4.086	84177		3.899	64	4.086	73	4.086	77			261.13	0		279.032	0		335.107	12
4.097	51991		3.904	201	4.097	78	4.097	78			261.133	21		279.046	0		335.111	8
4.101	76187		3.909	153	4.101	79	4.101	80			261.137	0		279.049	7		335.114	14
4.105	82193		3.922	461	4.105	78	4.105	82			261.474	0		279.053	14		335.118	35
4.109	85872		3.962	146	4.109	74	4.109	84			261.477	8		279.056	12		335.122	20
4.112	83405		3.973	82	4.112	70	4.112	85			261.481	12		279.06	12		335.126	0
4.116	80512		3.985	122	4.116	68	4.116	84			261.484	0		279.063	16		335.133	0
4.12	84825		4.005	87	4.12	70	4.12	82			262.004	0		279.066	46		335.137	10
4.123	75883		4.016	139	4.123	76	4.123	80			262.007	23		279.07	77		335.141	12
4.127	83118		4.028	135	4.127	85	4.127	79			262.01	0		279.073	8		335.144	0
4.131	79382		4.04	153	4.131	94	4.131	81			262.08	0		279.077	16		335.275	0
4.134	83219		4.051	117	4.134	101	4.134	83			262.083	4		279.08	18		335.279	20
4.138	86480		4.063	172	4.138	102	4.138	86			262.087	16		279.083	53		335.283	8
4.15	151330		4.075	140	4.15	98	4.15	87			262.09	0		279.087	36		335.287	12
4.158	261127		4.086	0	4.158	89	4.158	86			262.193	0		279.09	14		335.29	0
4.164	341533		4.098	60	4.164	78	4.164	82			262.196	22		279.094	31		335.572	0
4.169	411325		4.11	90	4.169	67	4.169	77			262.199	0		279.097	4		335.575	11
4.175	447254		4.121	68	4.175	58	4.175	71			262.624	0		279.101	8		335.579	19
4.181	461308		4.133	162	4.181	53	4.181	64			262.627	27		279.104	23		335.583	28
4.186	423975		4.145	106	4.186	51	4.186	58			262.63	0		279.107	0		335.587	0
4.192	392147		4.156	108	4.192	52	4.192	53			262.985	0		279.528	0		335.598	0
4.206	258207		4.163	71	4.206	54	4.206	51			262.988	8		279.531	2		335.601	27
4.222	133841		4.169	21	4.222	55	4.222	51			262.992	12		279.535	26		335.605	0
4.234	78610		4.174	103	4.234	56	4.234	53			262.995	6		279.538	0		335.613	0
4.245	63801		4.18	43	4.245	56	4.245	55			262.998	17		279.542	0		335.616	7
4.257	61509		4.185	21	4.257	55	4.257	59			263.002	0		279.545	22		335.62	19
4.261	94610		4.191	82	4.261	54	4.261	63			263.005	0		279.548	0		335.624	0
4.264	98958		4.196	185	4.264	53	4.264	67			263.008	23		279.559	0		335.752	0
4.276	71881		4.203	126	4.276	51	4.276	70			263.012	0		279.562	16		335.755	19
4.288	96824		4.209	112	4.288	49	4.288	75			263.055	0		279.566	14		335.759	3
4.299	92373		4.217	71	4.299	47	4.299	80			263.058	14		279.569	38		335.763	0
4.311	77786		4.236	0	4.311	46	4.311	86			263.062	7		279.572	28		335.841	0
4.323	71740		4.256	107	4.323	48	4.323	93			263.065	0		279.576	0		335.845	21
4.326	102106		4.26	73	4.326	52	4.326	102			263.125	0		279.579	12		335.849	8
4.33	104206		4.271	142	4.33	58	4.33	110			263.128	7		279.583	12		335.853	0
4.334	95749		4.283	42	4.334	66	4.334	118			263.131	16		279.586	0		336.067	0
4.338	98520		4.295	135	4.338	73	4.338	121			263.135	0		279.596	0		336.07	8
4.341	104375		4.306	42	4.341	77	4.341	121			263.553	0		279.6	26		336.074	26
4.345	101854		4.326	341	4.345	79	4.345	117			263.556	2		279.603	0		336.078	7
4.349	106413		4.338	72	4.349	77	4.349	111			263.56	32		279.648	0		336.082	37
4.352	108728		4.341	156	4.352	75	4.352	104			263.563	0		279.651	8		336.085	14
4.364	94027		4.353	130	4.364	73	4.364	100			263.702	0		279.655	12		336.089	20
4.376	128772		4.365	70	4.376	73	4.376	98			263.706	8		279.658	0		336.093	21
4.388	125335		4.376	153	4.388	74	4.388	99			263.709	12		279.785	0		336.096	25
4.399	112848		4.388	84	4.399	79	4.399	102			263.712	0		279.788	7		336.1	13
4.411	94702		4.4	47	4.411	84	4.411	108			263.746	0		279.791	14		336.104	23
4.423	74704		4.403	70	4.423	89	4.423	113			263.749	7		279.795	0		336.108	21
4.434	62273		4.407	42	4.434	92	4.434	118			263.752	14		279.884	0		336.111	31
4.438	94776		4.411	161	4.438	92	4.438	124			263.756	0		279.887	22		336.115	26
4.442	90908		4.414	255	4.442	90	4.442	130			263.998	0		279.891	0		336.119	85
4.445	94843		4.418	152	4.445	86	4.445	133			264.002	22		279.949	0		336.123	25
4.449	91057		4.422	225	4.449	81	4.449	132			264.005	0		279.952	6		336.127	0
4.453	94540		4.425	175	4.453	79	4.453	129			265.14	0		279.956	18		336.142	0
4.456	90946		4.429	224	4.456	77	4.456	121			265.143	23		279.959	0		336.145	8
4.46	89872		4.433	115	4.46	77	4.46	111			265.147	0		280.062	0		336.149	12
4.464	90459		4.436	193	4.464	76	4.464	101			265.373	0		280.065	14		336.153	15
4.468	88347		4.44	82	4.468	74	4.468	94			265.377	16		280.069	20		336.156	22
4.471	93148		4.444	154	4.471	70	4.471	90			265.38	4		280.072	15		336.16	46
4.475	119161		4.447	163	4.475	67	4.475	92			265.383	0		280.076	0		336.164	89
4.486	332522		4.451	87	4.486	66	4.486	100			265.413	0		280.082	0		336.168	150
4.5	1114377		4.455	67	4.5	67	4.5	109			265.417	7		280.086	8		336.171	182
4.526	2330006		4.458	129	4.526	71	4.526	118			265.42	16		280.089	16		336.175	41
4.563	2113122		4.462	140	4.563	78	4.563	127			265.423	0		280.093	0		336.179	60
4.583	1116122		4.466	111	4.583	86	4.583	133			265.607	0		280.096	28		336.183	125
4.595	652619		4.469	134	4.595	94	4.595	134			265.61	21		280.1	28		336.187	65
4.6	524169		4.473	90	4.6	100	4.6	133			265.613	0		280.103	0		336.19	7
4.606	391757		4.477	107	4.606	103	4.606	131			266.01	0		280.182	0		336.194	12
4.611	290514		4.48	138	4.611	104	4.611	127			266.014	12		280.185	7		336.198	33
4.618	233441		4.484	177	4.618	102	4.618	122			266.017	14		280.189	14		336.202	0
4.626	180190		4.488	112	4.626	99	4.626	117			266.02	0		280.192	0		336.247	0
4.637	125769		4.491	182	4.637	95	4.637	114			266.451	0		280.583	0		336.25	8
4.649	104548		4.495	135	4.649	92	4.649	112			266.454	12		280.586	12		336.254	12
4.661	95499		4.499	134	4.661	91	4.661	112			266.458	12		280.59	8		336.258	0
4.672	96089		4.51	25	4.672	94	4.672	116			266.461	0		280.593	0		336.524	0
4.684	87231		4.526	274	4.684	100	4.684	123			266.581	0		280.963	0		336.528	7
4.688	149505		4.546	150	4.688	110	4.688	130			266.585	6		280.967	6		336.532	14
4.708	84435		4.555	138	4.708	119	4.708	136			266.588	17		280.97	17		336.536	0
4.711	134571		4.563	187	4.711	127	4.711	141			266.591	0		280.974	0		336.543	0
4.723	88028		4.573	212	4.723	130	4.723	142			267.568	0		281.059	0		336.547	10
4.727	145490		4.587	173	4.727	131	4.727	140			267.571	25		281.063	23		336.551	12
4.746	224976		4.604	65	4.746	126	4.746	136			267.575	0		281.066	0		336.554	0
4.754	290381		4.623	128	4.754	122	4.754	132			267.645	0		281.07	0		336.558	0
4.761	345695		4.635	90	4.761	119	4.761	129			267.648	7		281.073	22		336.562	21
4.767	377758		4.639	133	4.767	118	4.767	128			267.652	14		281.077	4		336.566	0
4.773	406320		4.642	172	4.773	119	4.773	127			267.655	0		281.08	24		336.569	0
4.779	381496		4.646	86	4.779	121	4.779	128			267.759	0		281.083	0		336.573	86
4.786	354996		4.65	129	4.786	121	4.786	127			267.762	15		282	0		336.577	110
4.792	314706		4.653	158	4.792	121	4.792	124			267.765	10		282.004	14		336.581	60
4.799	259532		4.657	173	4.799	118	4.799	118			267.769	0		282.007	7		336.584	136
4.807	218064		4.661	62	4.807	115	4.807	112			269.06	0		282.01	0		336.588	222
4.817	167648		4.664	23	4.817	117	4.817	105			269.063	8		282.286	0		336.592	119
4.829	106311		4.668	110	4.829	126	4.829	100			269.066	12		282.289	12		336.596	68
4.84	98469		4.672	103	4.84	142	4.84	99			269.07	0		282.292	8		336.599	126
4.852	91999		4.675	190	4.852	164	4.852	103			269.073	12		282.296	0		336.603	41
4.856	137771		4.679	85	4.856	191	4.856	114			269.076	12		282.389	0		336.607	43
4.868	81856		4.683	96	4.868	217	4.868	129			269.08	0		282.392	22		336.611	35
4.871	139608		4.686	65	4.871	234	4.871	150			269.086	0		282.396	0		336.614	37
4.875	142751		4.69	241	4.875	241	4.875	172			269.09	16		282.636	0		336.618	33
4.879	140137		4.694	312	4.879	241	4.879	192			269.093	4		282.64	22		336.622	0
4.882	134340		4.697	151	4.882	234	4.882	208			269.096	0		282.643	0		336.626	23
4.886	132690		4.701	252	4.886	225	4.886	218			270.02	0		282.932	0		336.63	12
4.89	137805		4.705	196	4.89	221	4.89	222			270.024	8		282.936	12		336.633	8
4.894	127857		4.708	153	4.894	221	4.894	222			270.027	12		282.939	8		336.637	0
4.897	133966		4.712	105	4.897	224	4.897	222			270.031	0		282.942	0		336.937	0
4.901	132649		4.716	90	4.901	228	4.901	220			270.041	0		283.022	0		336.941	13
4.905	137577		4.719	46	4.905	231	4.905	220			270.044	8		283.025	4		336.945	9
4.909	140727		4.723	148	4.909	229	4.909	222			270.047	15		283.029	16		336.949	0
4.912	141988		4.727	163	4.912	225	4.912	222			270.051	27		283.032	0		337.012	0
4.916	140347		4.73	169	4.916	221	4.916	222			270.054	12		283.101	0		337.016	11
4.92	145144		4.734	196	4.92	215	4.92	223			270.057	53		283.104	7		337.02	13
4.924	148057		4.738	184	4.924	209	4.924	222			270.061	46		283.108	14		337.024	0
4.927	154015		4.741	171	4.927	203	4.927	220			270.064	44		283.111	11		337.039	0
4.931	148113		4.745	197	4.931	196	4.931	220			270.067	138		283.115	78		337.043	27
4.935	143247		4.749	63	4.935	189	4.935	221			270.071	195		283.118	14		337.046	9
4.939	148762		4.753	0	4.939	182	4.939	219			270.074	96		283.122	30		337.05	18
4.942	157335		4.756	150	4.942	176	4.942	219			270.077	57		283.125	6		337.054	0
4.946	146233		4.76	134	4.946	175	4.946	218			270.081	93		283.128	0		337.058	24
4.95	148679		4.763	151	4.95	175	4.95	213			270.084	65		283.135	0		337.061	22
4.954	146726		4.767	108	4.954	174	4.954	208			270.088	57		283.139	21		337.065	16
4.957	150104		4.771	128	4.957	176	4.957	203			270.091	69		283.142	21		337.069	83
4.961	147714		4.775	252	4.961	180	4.961	193			270.094	7		283.146	0		337.073	87
4.965	148315		4.778	135	4.965	181	4.965	186			270.098	23		283.656	0		337.076	277
4.969	148491		4.782	27	4.969	185	4.969	180			270.101	0		283.659	14		337.08	647
4.972	148266		4.786	134	4.972	190	4.972	176			270.279	0		283.662	7		337.084	982
4.976	149336		4.789	26	4.976	193	4.976	173			270.283	17		283.666	0		337.088	1376
4.98	142554		4.793	129	4.98	193	4.98	174			270.286	9		283.897	0		337.091	828
4.984	145995		4.797	133	4.984	192	4.984	178			270.289	0		283.9	20		337.095	914
4.987	135469		4.8	60	4.987	187	4.987	182			270.326	0		283.904	0		337.099	595
4.991	146331		4.804	44	4.991	182	4.991	187			270.33	12		284.055	0		337.103	559
4.995	145385		4.808	21	4.995	177	4.995	194			270.333	8		284.059	14		337.106	432
4.998	144723		4.811	66	4.998	175	4.998	202			270.337	0		284.062	7		337.11	359
5.002	140888		4.815	184	5.002	176	5.002	207			270.562	0		284.066	0		337.114	338
5.006	141059		4.819	154	5.006	181	5.006	212			270.565	5		284.114	0		337.118	173
5.01	146293		4.822	126	5.01	188	5.01	217			270.569	29		284.118	13		337.122	98
5.013	142884		4.826	270	5.013	195	5.013	215			270.572	40		284.121	9		337.125	9
5.017	158434		4.83	160	5.017	200	5.017	209			270.575	38		284.124	0		337.129	0
5.021	145758		4.833	200	5.021	202	5.021	200			270.579	3		284.224	0		337.133	0
5.025	155768		4.837	123	5.025	199	5.025	187			270.582	0		284.228	13		337.137	37
5.028	146147		4.841	63	5.028	192	5.028	171			270.586	3		284.231	16		337.14	84
5.04	89448		4.844	153	5.04	182	5.04	155			270.589	19		284.235	23		337.144	115
5.044	152468		4.848	86	5.044	174	5.044	144			270.592	0		284.238	4		337.148	225
5.056	84902		4.852	207	5.056	166	5.056	135			270.596	13		284.242	16		337.151	534
5.059	146106		4.855	112	5.059	159	5.059	133			270.599	16		284.245	14		337.155	548
5.071	88385		4.859	152	5.071	154	5.071	137			270.602	0		284.249	38		337.159	301
5.075	157759		4.863	235	5.075	154	5.075	144			270.629	0		284.252	25		337.163	163
5.086	91779		4.866	109	5.086	153	5.086	152			270.633	12		284.255	47		337.167	254
5.09	159433		4.87	126	5.09	155	5.09	160			270.636	8		284.259	141		337.17	155
5.102	124973		4.874	40	5.102	158	5.102	165			270.639	0		284.262	305		337.174	88
5.112	279266		4.877	104	5.112	160	5.112	165			270.707	0		284.266	417		337.178	123
5.118	406144		4.881	69	5.118	157	5.118	161			270.71	7		284.269	378		337.182	31
5.123	511583		4.885	169	5.123	149	5.123	154			270.714	14		284.273	489		337.185	98
5.128	623251		4.888	114	5.128	136	5.128	141			270.717	0		284.276	298		337.189	34
5.133	692138		4.892	218	5.133	119	5.133	129			271.023	0		284.28	321		337.193	12
5.146	783307		4.896	162	5.146	101	5.146	115			271.027	16		284.283	145		337.197	0
5.173	656355		4.899	116	5.173	87	5.173	100			271.03	17		284.287	100		337.2	14
5.215	242648		4.903	154	5.215	79	5.215	88			271.034	0		284.29	77		337.204	7
5.247	167361		4.907	119	5.247	77	5.247	80			271.037	20		284.293	86		337.208	0
5.259	123504		4.91	65	5.259	79	5.259	75			271.04	0		284.297	24		337.309	0
5.271	80895		4.914	110	5.271	85	5.271	77			271.057	0		284.3	4		337.313	22
5.282	74265		4.918	139	5.282	91	5.282	82			271.06	24		284.304	0		337.317	0
5.286	128490		4.921	130	5.286	93	5.286	91			271.064	68		284.929	0		337.554	0
5.298	71492		4.925	203	5.298	94	5.298	99			271.067	62		284.932	7		337.557	42
5.302	136156		4.929	94	5.302	94	5.302	107			271.07	194		284.936	14		337.561	51
5.329	72686		4.932	222	5.329	90	5.329	112			271.074	180		284.939	0		337.565	28
5.333	135363		4.936	217	5.333	88	5.333	118			271.077	117		285.043	0		337.569	67
5.345	64406		4.94	196	5.345	86	5.345	122			271.081	222		285.046	14		337.572	71
5.348	137856		4.943	228	5.348	85	5.348	126			271.084	136		285.05	7		337.576	129
5.36	71080		4.947	174	5.36	83	5.36	130			271.087	96		285.053	0		337.58	219
5.364	137780		4.951	206	5.364	84	5.364	136			271.091	127		285.108	0		337.584	233
5.376	68161		4.954	135	5.376	87	5.376	137			271.094	72		285.112	8		337.587	446
5.379	136905		4.958	129	5.379	91	5.379	137			271.098	47		285.115	12		337.591	466
5.391	76300		4.962	132	5.391	95	5.391	136			271.101	42		285.119	0		337.595	292
5.395	150079		4.965	217	5.395	99	5.395	135			271.104	22		285.132	0		337.599	175
5.406	79017		4.969	89	5.406	101	5.406	133			271.108	0		285.136	12		337.603	137
5.41	152453		4.973	271	5.41	102	5.41	135			271.539	0		285.139	8		337.606	143
5.422	78949		4.976	89	5.422	101	5.422	138			271.542	3		285.143	0		337.61	165
5.425	161518		4.98	180	5.425	101	5.425	143			271.546	19		285.15	0		337.614	131
5.437	80206		4.984	129	5.437	101	5.437	147			271.549	0		285.153	8		337.618	14
5.441	154400		4.987	87	5.441	104	5.441	152			271.559	0		285.157	12		337.621	30
5.453	83641		4.991	86	5.453	106	5.453	154			271.563	25		285.16	0		337.625	7
5.456	162996		4.995	228	5.456	110	5.456	153			271.566	0		285.253	0		337.629	0
5.468	83422		4.998	86	5.468	113	5.468	151			271.569	64		285.257	10		337.666	0
5.472	168305		5.002	224	5.472	118	5.472	148			271.573	51		285.26	36		337.67	6
5.484	92529		5.006	154	5.484	122	5.484	143			271.576	25		285.264	7		337.674	17
5.487	172933		5.009	240	5.487	129	5.487	138			271.579	79		285.267	34		337.678	0
5.499	90335		5.013	21	5.499	134	5.499	133			271.583	62		285.271	51		338.039	0
5.503	186001		5.017	109	5.503	140	5.503	128			271.586	35		285.274	28		338.043	20
5.523	153935		5.02	154	5.523	143	5.523	125			271.59	4		285.278	20		338.046	23
5.534	181201		5.024	257	5.534	147	5.534	125			271.593	0		285.281	12		338.05	4
5.546	182247		5.028	154	5.546	147	5.546	125			271.596	26		285.285	34		338.054	0
5.558	173311		5.031	245	5.558	148	5.558	130			271.6	4		285.288	14		338.058	17
5.577	131782		5.035	109	5.577	148	5.577	138			271.603	0		285.291	7		338.061	17
5.597	115973		5.039	197	5.597	150	5.597	148			271.606	0		285.295	14		338.065	67
5.609	118033		5.042	63	5.609	151	5.609	161			271.61	19		285.298	15		338.069	91
5.621	131973		5.046	95	5.621	151	5.621	176			271.613	5		285.302	10		338.073	169
5.632	146024		5.05	141	5.632	150	5.632	187			271.617	0		285.305	0		338.077	457
5.644	151356		5.053	109	5.644	147	5.644	191			271.627	0		285.599	0		338.08	585
5.664	178841		5.057	153	5.664	141	5.664	190			271.63	7		285.603	21		338.084	842
5.684	193483		5.061	219	5.684	135	5.684	182			271.634	14		285.606	0		338.088	1116
5.703	193170		5.064	205	5.703	130	5.703	168			271.637	0		286.264	0		338.091	1045
5.715	184764		5.068	107	5.715	126	5.715	155			271.88	0		286.267	13		338.095	620
5.727	179479		5.072	268	5.727	122	5.727	145			271.883	10		286.271	38		338.099	480
5.738	188683		5.075	213	5.738	119	5.738	139			271.887	16		286.274	32		338.103	407
5.75	198248		5.079	94	5.75	117	5.75	136			271.89	0		286.277	0		338.107	278
5.77	220827		5.083	257	5.77	114	5.77	136			271.984	0		286.281	6		338.11	309
5.79	233540		5.087	134	5.79	113	5.79	136			271.988	17		286.284	18		338.114	150
5.81	241415		5.09	184	5.81	114	5.81	134			271.991	6		286.288	0		338.118	146
5.829	228129		5.094	159	5.829	116	5.829	133			271.994	0		286.302	0		338.122	111
5.849	218752		5.098	110	5.849	118	5.849	130			272.082	0		286.305	12		338.125	36
5.86	220693		5.101	199	5.86	117	5.86	129			272.086	6		286.309	8		338.129	0
5.871	221154		5.105	106	5.871	118	5.871	139			272.089	18		286.312	0		338.133	0
5.882	225796		5.109	161	5.882	127	5.882	175			272.092	0		286.367	0		338.137	8
5.894	225092		5.112	65	5.894	146	5.894	257			272.096	20		286.371	16		338.14	15
5.911	779763		5.124	111	5.911	183	5.911	394			272.099	0		286.374	4		338.144	26
5.924	2235047		5.131	198	5.924	240	5.924	584			272.241	0		286.378	0		338.148	14
5.944	4032675		5.137	131	5.944	308	5.944	800			272.244	12		286.492	0		338.152	0
5.971	7393201		5.142	167	5.971	369	5.971	995			272.248	8		286.496	19		338.156	12
5.996	7701381		5.147	64	5.996	413	5.996	1106			272.251	0		286.499	3		338.159	50
6.028	7824192		5.152	109	6.028	421	6.028	1109			272.254	0		286.502	0		338.163	0
6.059	6139004		5.165	61	6.059	394	6.059	1004			272.258	20		286.568	0		338.167	0
6.104	1567969		5.177	43	6.104	342	6.104	818			272.261	0		286.572	23		338.171	12
6.145	948114		5.191	81	6.145	279	6.145	598			272.974	0		286.575	0		338.174	8
6.19	563340		5.214	89	6.19	218	6.19	410			272.977	7		286.641	0		338.178	19
6.211	507852		5.242	79	6.211	175	6.211	275			272.981	16		286.644	20		338.182	17
6.225	451192		5.261	135	6.225	147	6.225	194			272.984	0		286.648	0		338.186	12
6.231	439960		5.273	104	6.231	131	6.231	159			273.028	0		286.846	0		338.189	0
6.237	417486		5.285	114	6.237	120	6.237	151			273.031	14		286.849	23		338.223	0
6.244	412417		5.304	136	6.244	113	6.244	147			273.035	10		286.852	0		338.227	13
6.258	391010		5.332	190	6.258	104	6.258	141			273.038	19		286.984	0		338.231	9
6.273	382617		5.344	89	6.273	95	6.273	133			273.042	0		286.988	9		338.235	0
6.287	347796		5.355	225	6.287	90	6.287	125			273.069	0		286.991	18		338.543	0
6.294	335604		5.359	193	6.294	90	6.294	121			273.072	6		286.995	0		338.547	26
6.301	325934		5.363	153	6.301	94	6.301	123			273.075	17		288.133	0		338.551	29
6.308	324924		5.366	241	6.308	101	6.308	128			273.079	0		288.136	3		338.555	9
6.315	317084		5.37	174	6.315	112	6.315	136			273.153	0		288.14	19		338.558	0
6.323	319760		5.374	174	6.323	122	6.323	145			273.157	20		288.143	0		338.562	12
6.33	310968		5.378	244	6.33	127	6.33	152			273.16	0		288.268	0		338.566	15
6.338	302544		5.381	296	6.338	128	6.338	157			273.586	0		288.272	8		338.57	36
6.345	306051		5.385	87	6.345	126	6.345	164			273.59	23		288.275	12		338.573	43
6.352	309300		5.389	214	6.352	120	6.352	171			273.593	0		288.279	0		338.577	77
6.36	321567		5.392	94	6.36	113	6.36	178			273.854	0		288.571	0		338.581	133
6.368	324997		5.396	156	6.368	108	6.368	189			273.857	21		288.574	12		338.585	124
6.384	305902		5.4	62	6.384	105	6.384	201			273.861	0		288.577	8		338.588	214
6.408	282066		5.403	66	6.408	104	6.408	215			273.952	0		288.581	0		338.592	112
6.424	270873		5.407	103	6.424	104	6.424	232			273.955	20		288.619	0		338.596	133
6.433	270270		5.411	220	6.433	103	6.433	253			273.959	8		288.623	20		338.6	159
6.449	267775		5.414	219	6.449	105	6.449	276			273.962	23		288.626	0		338.603	180
6.466	257178		5.418	316	6.466	107	6.466	303			273.966	0		289.13	0		338.607	61
6.475	245478		5.422	90	6.475	111	6.475	332			274.003	0		289.134	7		338.611	128
6.483	247871		5.425	274	6.483	117	6.483	371			274.006	23		289.137	14		338.615	173
6.492	253785		5.429	110	6.492	124	6.492	425			274.01	0		289.141	0		338.618	106
6.502	249001		5.433	111	6.502	130	6.502	506			274.169	0		289.322	0		338.622	24
6.511	239698		5.436	150	6.511	137	6.511	626			274.172	21		289.325	12		338.626	0
6.52	235020		5.44	132	6.52	142	6.52	809			274.176	0		289.329	8		338.637	0
6.53	229371		5.444	225	6.53	146	6.53	1103			274.189	0		289.332	0		338.641	23
6.539	232798		5.447	136	6.539	150	6.539	1762			274.192	14		289.44	0		338.645	0
6.548	242144		5.451	156	6.548	154	6.548	3834			274.196	7		289.444	24		339.029	0
6.557	246676		5.455	218	6.557	158	6.557	10313			274.199	0		289.447	0		339.033	10
6.567	250570		5.458	197	6.567	162	6.567	59477			274.213	0		289.569	0		339.037	38
6.585	268873		5.462	157	6.585	164	6.585	197943			274.216	14		289.573	7		339.04	0
6.603	273179		5.466	99	6.603	163	6.603	471067			274.22	78		289.576	14		339.055	0
6.629	263174		5.469	204	6.629	159	6.629	914024			274.223	43		289.58	0		339.059	10
6.646	397138		5.473	207	6.646	151	6.646	1528652			274.226	22		289.583	16		339.063	33
6.66	791819		5.477	126	6.66	143	6.66	2204143			274.23	61		289.587	6		339.067	50
6.686	8268689		5.48	184	6.686	143	6.686	2802646			274.233	151		289.59	0		339.07	46
6.713	11748650		5.484	300	6.713	161	6.713	3188200			274.237	363		289.688	0		339.074	142
6.741	11244412		5.488	211	6.741	231	6.741	3250072			274.24	613		289.691	7		339.078	131
6.765	8773764		5.491	159	6.765	403	6.765	2965787			274.243	1448		289.695	14		339.082	217
6.793	2739426		5.495	153	6.793	764	6.793	2438899			274.247	2504		289.698	0		339.086	302
6.834	1119371		5.499	208	6.834	1493	6.834	1803622			274.25	3403		290.329	0		339.089	224
6.879	653000		5.502	221	6.879	2929	6.879	1193906			274.253	3384		290.332	23		339.093	104
6.916	560372		5.506	167	6.916	5763	6.916	721029			274.257	2292		290.336	0		339.097	126
6.963	410003		5.51	167	6.963	14368	6.963	411819			274.26	1508		290.81	0		339.101	94
6.978	388108		5.513	266	6.978	68118	6.978	237328			274.264	1151		290.814	16		339.104	169
6.994	384829		5.517	66	6.994	208099	6.994	154949			274.267	593		290.817	4		339.108	144
7.018	388505		5.521	128	7.018	472048	7.018	121135			274.271	269		290.821	0		339.112	96
7.042	378413		5.524	206	7.042	883645	7.042	98791			274.274	184		291.051	0		339.116	74
7.067	482712		5.528	112	7.067	1436724	7.067	79027			274.277	54		291.054	22		339.12	14
7.104	1518843		5.532	112	7.104	2015146	7.104	61119			274.281	0		291.058	0		339.123	35
7.139	10065366		5.535	131	7.139	2495991	7.139	45973			275.217	0		291.236	0		339.127	0
7.161	10887009		5.539	233	7.161	2764755	7.161	34672			275.22	23		291.24	23		339.153	0
7.182	9793491		5.543	197	7.182	2746468	7.182	28479			275.224	0		291.243	0		339.157	14
7.203	6687337		5.546	200	7.203	2433248	7.203	27355			275.227	11		291.292	0		339.161	7
7.232	2205560		5.55	257	7.232	1936588	7.232	29355			275.23	13		291.295	8		339.165	0
7.274	863859		5.554	246	7.274	1377102	7.274	32637			275.234	7		291.299	12		339.176	0
7.319	580445		5.557	96	7.319	868468	7.319	35646			275.237	37		291.302	0		339.18	10
7.365	507993		5.561	193	7.365	486291	7.365	37138			275.241	21		291.502	0		339.184	20
7.414	307093		5.565	301	7.414	246815	7.414	36815			275.244	130		291.505	21		339.187	0
7.457	643255		5.568	241	7.457	117378	7.457	35459			275.247	52		291.509	0		339.267	0
7.495	960424		5.572	261	7.495	60103	7.495	33642			275.251	59		292.148	0		339.27	12
7.539	448759		5.576	191	7.539	38343	7.539	31770			275.254	178		292.152	12		339.274	8
7.591	278366		5.579	168	7.591	27376	7.591	30071			275.258	180		292.155	8		339.278	0
7.634	238684		5.583	244	7.634	20785	7.634	28505			275.261	109		292.159	0		339.372	0
7.67	259077		5.587	108	7.67	16510	7.67	26707			275.264	43		292.351	0		339.376	20
7.703	447641		5.59	129	7.703	13565	7.703	24543			275.268	51		292.355	10		339.38	0
7.75	269856		5.602	83	7.75	11370	7.75	22002			275.271	48		292.358	12		339.417	0
7.802	242867		5.614	138	7.802	9676	7.802	19238			275.274	71		292.362	0		339.421	14
7.846	205069		5.625	134	7.846	8336	7.846	16439			275.278	30		292.796	0		339.425	7
7.882	382069		5.637	127	7.882	7329	7.882	13956			275.281	28		292.799	8		339.429	0
7.916	1971658		5.641	150	7.916	6612	7.916	12058			275.285	38		292.803	12		339.568	0
7.951	1365618		5.652	117	7.951	6197	7.951	10875			275.288	0		292.806	0		339.572	10
7.983	367972		5.656	191	7.983	6025	7.983	10361			275.441	0		293.184	0		339.576	12
8.027	180426		5.66	136	8.027	6028	8.027	10383			275.444	9		293.188	10		339.579	76
8.055	165927		5.663	216	8.055	6094	8.055	10683			275.448	18		293.191	15		339.583	109
8.082	173064		5.667	276	8.082	6141	8.082	10992			275.451	0		293.195	0		339.587	121
8.118	170816		5.671	326	8.118	6098	8.118	11164			276.019	0		294.198	0		339.591	93
8.138	154649		5.691	274	8.138	5954	8.138	11142			276.022	16		294.201	19		339.594	51
8.158	171244		5.702	171	8.158	5718	8.158	10938			276.025	4		294.205	3		339.598	71
8.178	165922		5.722	204	8.178	5430	8.178	10622			276.029	0		294.208	0		339.602	72
8.197	161617		5.734	107	8.197	5104	8.197	10255			276.059	0		294.451	0		339.606	46
8.225	193580		5.737	215	8.225	4774	8.225	9921			276.063	21		294.454	21		339.61	31
8.252	331230		5.765	152	8.252	4452	8.252	9688			276.066	20		294.458	0		339.613	23
8.275	418089		5.769	227	8.275	4153	8.275	9590			276.07	14		294.661	0		339.617	0
8.297	294372		5.781	239	8.297	3886	8.297	9632			276.073	14		294.665	10		339.81	0
8.341	186281		5.792	114	8.341	3680	8.341	9842			276.076	19		294.668	15		339.813	20
8.376	156969		5.796	263	8.376	3536	8.376	10168			276.08	0		294.672	0		339.817	0
8.404	175689		5.808	237	8.404	3445	8.404	10535			276.09	0		294.978	0		340.055	0
8.44	175340		5.811	236	8.44	3394	8.44	10907			276.093	19		294.981	21		340.058	14
8.468	174278		5.815	302	8.468	3368	8.468	11253			276.097	27		294.985	0		340.062	14
8.496	184297		5.819	255	8.496	3331	8.496	11531			276.1	0		295.111	0		340.066	42
8.523	181198		5.822	177	8.523	3267	8.523	11706			276.24	0		295.115	13		340.07	16
8.551	184434		5.826	263	8.551	3182	8.551	11778			276.243	4		295.118	9		340.074	39
8.587	175148		5.838	247	8.587	3070	8.587	11721			276.246	39		295.122	0		340.077	71
8.615	182800		5.841	284	8.615	2942	8.615	11512			276.25	26		295.572	0		340.081	12
8.643	179540		5.845	239	8.643	2829	8.643	11149			276.253	15		295.575	12		340.085	16
8.679	179687		5.849	303	8.679	2747	8.679	10665			276.257	0		295.579	8		340.089	0
8.714	242611		5.852	247	8.714	2703	8.714	10077			276.26	0		295.582	0		340.092	17
8.758	188147		5.856	362	8.758	2712	8.758	9419			276.263	4		296.258	0		340.096	16
8.802	188142		5.86	249	8.802	2774	8.802	8756			276.267	16		296.262	8		340.1	41
8.838	188418		5.863	299	8.838	2869	8.838	8143			276.27	0		296.265	12		340.104	16
8.874	211520		5.867	222	8.874	2983	8.874	7602			276.274	0		296.269	0		340.108	6
8.918	209108		5.871	283	8.918	3095	8.918	7165			276.277	22		296.339	0		340.111	24
8.953	233604		5.875	447	8.953	3185	8.953	6837			276.28	0		296.343	12		340.115	27
8.981	242206		5.878	252	8.981	3241	8.981	6589			276.498	0		296.346	8		340.119	0
9.017	239283		5.882	251	9.017	3254	9.017	6382			276.502	20		296.35	0		340.583	0
9.053	237494		5.886	265	9.053	3230	9.053	6196			276.505	0		296.392	0		340.587	21
9.097	310393		5.889	299	9.097	3182	9.097	6004			276.59	0		296.396	23		340.591	0
9.141	253847		5.893	300	9.141	3118	9.141	5807			276.593	5		296.399	0		340.594	28
9.176	262698		5.897	195	9.176	3037	9.176	5612			276.597	25		296.53	0		340.598	19
9.212	277788		5.9	316	9.212	2960	9.212	5450			276.6	0		296.533	21		340.602	0
9.247	282192		5.904	331	9.247	2875	9.247	5318			276.61	0		296.537	0		340.606	0
9.281	298886		5.916	133	9.281	2768	9.281	5216			276.614	8		296.646	0		340.61	11
9.314	308693		5.921	131	9.314	2640	9.314	5136			276.617	12		296.649	12		340.613	28
9.355	337773		5.926	97	9.355	2498	9.355	5066			276.621	0		296.653	12		340.617	13
9.388	338374		5.931	184	9.388	2328	9.388	4960			276.842	0		296.656	0		340.621	17
9.428	356379		5.943	173	9.428	2143	9.428	4820			276.845	8		296.759	0		340.625	6
9.459	344846		5.955	219	9.459	1964	9.459	4656			276.849	12		296.762	19		340.628	0
9.482	363579		5.972	5017	9.482	1806	9.482	4472			276.852	0		296.766	3		340.772	0
9.512	364154		5.99	338053	9.512	1672	9.512	4272			276.981	0		296.769	0		340.776	7
9.543	380718		6.015	2543370	9.543	1578	9.543	4089			276.985	20		296.945	0		340.78	14
9.565	427984		6.042	2848210	9.565	1531	9.565	3929			276.988	0		296.949	12		340.783	0
9.593	966208		6.077	611130	9.593	1522	9.593	3792			277.016	0		296.953	8		340.802	0
9.634	950105		6.108	153307	9.634	1532	9.634	3666			277.019	20		296.956	0		340.806	7
9.674	508113		6.152	59523	9.674	1555	9.674	3555			277.022	0		297.005	0		340.81	14
9.711	493786		6.183	47986	9.711	1581	9.711	3443			277.06	0		297.009	24		340.814	0
9.739	512865		6.219	27470	9.739	1596	9.739	3339			277.063	7		297.012	6		340.938	0
9.774	618564		6.247	17131	9.774	1600	9.774	3221			277.067	14		297.016	0		340.942	23
9.807	529313		6.283	13797	9.807	1597	9.807	3089			277.07	0		297.111	0		340.946	0
9.842	544576		6.318	4050	9.842	1575	9.842	2928			277.087	0		297.115	7		341.055	0
9.868	609257		6.349	2365	9.868	1541	9.868	2740			277.091	28		297.118	14		341.059	16
9.908	860046		6.388	3835	9.908	1503	9.908	2509			277.094	31		297.122	19		341.063	6
9.936	817404		6.415	5209	9.936	1458	9.936	2258			277.097	7		297.125	23		341.067	20
9.978	692050		6.435	5052	9.978	1420	9.978	2014			277.101	12		297.129	23		341.071	0
10.019	740153		6.447	6177	10.019	1414	10.019	1814			277.104	8		297.132	24		341.074	0
10.053	847984		6.467	4296	10.053	1429	10.053	1666			277.108	0		297.136	0		341.078	23
10.093	785276		6.478	4235	10.093	1457	10.093	1581			277.213	0		297.139	13		341.082	12
10.126	650071		6.49	2829	10.126	1494	10.126	1548			277.217	12		297.143	54		341.086	12
10.151	649991		6.51	2027	10.151	1521	10.151	1535			277.22	15		297.147	0		341.089	0
10.176	742068		6.521	1979	10.176	1520	10.176	1514			277.223	14		297.15	49		341.551	0
10.201	736378		6.538	1458	10.201	1499	10.201	1481			277.227	5		297.154	17		341.555	12
10.242	838135		6.573	1334	10.242	1462	10.242	1438			277.23	20		297.157	0		341.558	12
10.281	1293330		6.615	2443	10.281	1420	10.281	1385			277.234	0		297.161	22		341.562	0
10.318	989997		6.635	2231	10.318	1386	10.318	1340			277.24	0		297.164	0		341.573	0
10.357	971352		6.647	2434	10.357	1362	10.357	1312			277.244	12		297.207	0		341.577	8
10.397	865980		6.65	4302	10.397	1343	10.397	1294			277.247	8		297.21	22		341.581	12
10.421	913072		6.678	889	10.421	1331	10.421	1278			277.251	0		297.214	0		341.585	0
10.452	931585		6.704	253	10.452	1322	10.452	1265			277.261	0		297.319	0		341.592	0
10.492	967777		6.725	214	10.492	1308	10.492	1239			277.264	20		297.323	4		341.596	10
10.532	984824		6.747	357	10.532	1285	10.532	1197			277.268	0		297.327	16		341.6	15
10.571	963793		6.769	283	10.571	1258	10.571	1139			277.394	0		297.33	0		341.604	0
10.611	953263		6.796	436	10.611	1220	10.611	1067			277.397	23		297.365	0		341.615	0
10.651	1068547		6.833	586	10.651	1166	10.651	981			277.401	0		297.369	22		341.619	22
10.69	1198858		6.878	915	10.69	1104	10.69	896			277.482	0		297.372	12		341.623	0
10.73	996545		6.917	923	10.73	1044	10.73	819			277.486	13		297.376	0		341.732	0
10.77	1057052		6.949	647	10.77	988	10.77	758			277.489	9		297.461	0		341.736	8
10.807	1445664		6.994	357	10.807	941	10.807	719			277.493	0		297.464	21		341.74	12
10.837	1450531		7.038	843	10.837	913	10.837	707			278.014	0		297.468	0		341.744	0
10.868	1265182		7.069	1096	10.868	899	10.868	709			278.018	7		297.616	0		342.05	0
10.909	959150		7.101	872	10.909	897	10.909	720			278.021	14		297.619	14		342.054	21
10.949	893831		7.153	337	10.949	899	10.949	732			278.025	0		297.623	7		342.058	0
10.989	831924		7.183	310	10.989	903	10.989	739			278.171	0		297.627	0		342.065	0
11.029	856424		7.22	1050	11.029	907	11.029	733			278.175	6		297.665	0		342.069	8
11.07	890136		7.266	1148	11.07	912	11.07	718			278.178	17		297.669	4		342.073	12
11.111	761750		7.302	687	11.111	914	11.111	697			278.182	0		297.672	16		342.077	0
11.152	688738		7.322	887	11.152	914	11.152	673			278.219	0		297.676	0		342.584	0
11.177	634596		7.342	763	11.177	915	11.177	646			278.223	7		297.821	0		342.588	20
11.203	591360		7.353	971	11.203	905	11.203	624			278.226	14		297.824	12		342.591	0
11.229	559242		7.381	1003	11.229	889	11.229	609			278.229	0		297.828	8		342.603	0
11.256	548889		7.409	848	11.256	872	11.256	594			278.305	0		297.831	0		342.607	21
11.29	505517		7.429	839	11.29	856	11.29	581			278.308	14		298.089	0		342.61	3
11.326	472291		7.44	443	11.326	839	11.326	566			278.311	7		298.093	12		342.614	0
11.353	467386		7.456	386	11.353	829	11.353	550			278.315	0		298.096	8		342.94	0
11.381	442058		7.477	457	11.381	820	11.381	530			278.509	0		298.1	0		342.944	21
11.41	419940		7.506	442	11.41	807	11.41	508			278.513	23		298.117	0		342.948	0
11.439	406623		7.548	664	11.439	788	11.439	486			278.516	0		298.121	14		343.114	0
11.477	393688		7.583	743	11.477	761	11.477	465			279.049	0		298.125	7		343.118	14
11.524	373294		7.619	540	11.524	727	11.524	443			279.053	22		298.128	0		343.122	7
11.562	569237		7.647	671	11.562	685	11.562	420			279.056	0		298.132	0		343.126	0
11.598	856788		7.674	668	11.598	637	11.598	398			279.07	0		298.135	22		343.471	0
11.633	727631		7.704	478	11.633	588	11.633	376			279.073	17		298.139	0		343.475	20
11.67	406976		7.751	281	11.67	546	11.67	354			279.077	6		298.142	0		343.478	0
11.714	242362		7.803	633	11.714	510	11.714	332			279.08	0		298.146	8		345.111	0
11.758	220689		7.854	979	11.758	483	11.758	315			279.09	0		298.149	12		345.115	14
11.794	183975		7.885	580	11.794	466	11.794	299			279.094	12		298.153	0		345.119	7
11.83	185260		7.926	512	11.83	458	11.83	286			279.097	8		298.156	4		345.123	0
11.857	183148		7.959	154	11.857	446	11.857	279			279.101	0		298.16	16		345.126	7
11.877	178349		7.997	714	11.877	431	11.877	276			279.104	29		298.163	0		345.13	42
11.905	166351		8.031	634	11.905	410	11.905	276			279.107	62		298.192	0		345.134	23
11.925	150624		8.05	668	11.925	384	11.925	279			279.111	119		298.195	21		345.138	0
11.944	144650		8.07	934	11.944	356	11.944	279			279.114	253		298.199	0		345.225	0
11.964	147634		8.109	2001	11.964	332	11.964	276			279.118	493		298.453	0		345.229	23
11.984	142746		8.131	1544	11.984	312	11.984	270			279.121	857		298.457	8		345.233	0
12.004	139635		8.175	897	12.004	300	12.004	262			279.124	635		298.46	12		345.583	0
12.024	128367		8.227	520	12.024	292	12.024	252			279.128	706		298.464	0		345.586	22
12.035	135484		8.253	718	12.035	287	12.035	244			279.131	674		298.542	0		345.59	0
12.047	134622		8.283	1269	12.047	285	12.047	239			279.135	383		298.545	14		345.598	0
12.059	128478		8.323	1401	12.059	285	12.059	236			279.138	265		298.549	11		345.602	4
12.07	134778		8.37	578	12.07	282	12.07	235			279.142	186		298.552	0		345.606	16
12.082	127940		8.419	576	12.082	283	12.082	235			279.145	152		299.03	0		345.609	0
12.094	132382		8.466	383	12.094	286	12.094	237			279.148	82		299.033	4		345.621	0
12.105	126585		8.517	659	12.105	289	12.105	238			279.152	16		299.037	16		345.625	4
12.117	119561		8.564	236	12.117	293	12.117	239			279.155	0		299.04	0		345.628	24
12.129	119413		8.61	351	12.129	301	12.129	241			279.234	0		299.143	0		345.632	12
12.141	118651		8.661	263	12.141	307	12.141	240			279.237	14		299.147	4		345.636	0
12.144	271454		8.711	289	12.144	309	12.144	237			279.241	7		299.15	16		345.64	21
12.18	113660		8.743	220	12.18	315	12.18	235			279.244	0		299.154	0		345.644	0
12.192	102573		8.778	470	12.192	322	12.192	233			279.326	0		299.21	0		346.085	0
12.196	248640		8.809	530	12.196	334	12.196	233			279.33	21		299.214	7		346.089	27
12.231	109432		8.849	377	12.231	348	12.231	235			279.333	0		299.217	14		346.093	0
12.235	245605		8.875	470	12.235	370	12.235	239			279.675	0		299.221	0		346.233	0
12.271	112621		8.911	270	12.271	387	12.271	244			279.679	8		301.444	0		346.237	7
12.275	237992		8.947	384	12.275	402	12.275	251			279.682	12		301.448	8		346.241	14
12.311	112684		8.974	131	12.311	403	12.311	259			279.685	0		301.451	12		346.245	0
12.314	221849		9.002	266	12.314	403	12.314	269			280.011	0		301.455	0		347.159	0
12.342	98946		9.038	359	12.342	392	12.342	276			280.014	6		301.515	0		347.163	12
12.346	234912		9.074	133	12.346	382	12.346	282			280.017	17		301.519	21		347.167	8
12.382	97545		9.125	221	12.382	365	12.382	283			280.021	0		301.522	0		347.171	0
12.385	194881		9.174	190	12.385	352	12.385	281			280.1	0		301.803	0		347.583	0
12.421	89587		9.225	324	12.421	333	12.421	273			280.103	8		301.807	4		347.587	21
12.425	187165		9.277	407	12.425	313	12.425	267			280.106	12		301.81	16		347.59	0
12.453	83256		9.327	387	12.453	290	12.453	259			280.11	16		301.814	0		348.659	0
12.456	172846		9.378	334	12.456	274	12.456	252			280.113	36		301.935	0		348.663	6
12.476	85849		9.428	452	12.476	259	12.476	241			280.117	37		301.938	13		348.667	17
12.48	174110		9.478	399	12.48	255	12.48	230			280.12	30		301.942	9		348.671	0
12.5	78304		9.529	1085	12.5	257	12.5	215			280.124	74		301.945	0		348.782	0
12.503	161278		9.579	603	12.503	267	12.503	200			280.127	131		302.02	0		348.786	8
12.523	82755		9.624	134	12.523	275	12.523	185			280.13	24		302.024	5		348.789	12
12.527	162348		9.662	406	12.527	285	12.527	175			280.134	90		302.027	20		348.793	0
12.547	78446		9.713	265	12.547	289	12.547	169			280.137	23		302.031	0		348.984	0
12.55	157078		9.755	205	12.55	295	12.55	170			280.141	26		302.13	0		348.988	12
12.57	82805		9.794	270	12.57	296	12.57	174			280.144	31		302.134	12		348.992	8
12.574	169547		9.833	212	12.574	299	12.574	187			280.148	34		302.137	8		348.996	0
12.594	80785		9.87	246	12.594	299	12.594	200			280.151	23		302.141	0		349.52	0
12.597	171494		9.909	91	12.597	303	12.597	215			280.154	0		302.212	0		349.523	22
12.617	82723		9.945	135	12.617	301	12.617	225			280.158	21		302.216	19		349.527	0
12.621	155839		9.982	310	12.621	301	12.621	232			280.161	0		302.219	39		349.592	0
12.641	79719		10.013	254	12.641	299	12.641	230			280.298	0		302.223	42		349.596	26
12.644	153172		10.04	194	12.644	300	12.644	224			280.302	8		302.226	61		349.6	33
12.656	80656		10.075	320	12.656	293	12.656	216			280.305	12		302.23	53		349.604	20
12.66	153962		10.107	518	12.66	288	12.66	214			280.309	0		302.234	71		349.608	12
12.672	73912		10.135	534	12.672	280	12.672	214			280.415	0		302.237	92		349.611	0
12.675	144826		10.16	604	12.675	267	12.675	222			280.418	23		302.241	29		349.65	0
12.679	153946		10.185	494	12.679	252	12.679	234			280.422	0		302.244	68		349.654	22
12.691	73619		10.208	515	12.691	244	12.691	246			280.703	0		302.248	20		349.657	0
12.695	148355		10.241	493	12.695	238	12.695	251			280.706	23		302.251	43		349.875	0
12.698	143021		10.282	191	12.698	237	12.698	253			280.71	0		302.255	53		349.879	8
12.71	76188		10.325	324	12.71	241	12.71	251			280.943	0		302.259	115		349.883	12
12.714	143667		10.369	305	12.714	245	12.714	244			280.946	21		302.262	468		349.887	0
12.725	73032		10.407	126	12.725	247	12.725	236			280.95	0		302.266	2816		350.094	0
12.729	130341		10.453	173	12.729	246	12.729	228			281.121	0		302.269	10800		350.098	21
12.733	138416		10.499	305	12.733	244	12.733	220			281.125	21		302.273	32240		350.101	0
12.737	137083		10.532	173	12.737	243	12.737	211			281.128	0		302.276	47200		350.113	0
12.748	72108		10.554	169	12.748	247	12.748	205			281.132	21		302.28	40600		350.117	13
12.752	129298		10.586	288	12.752	253	12.752	206			281.135	0		302.283	23180		350.12	48
12.756	135351		10.632	278	12.756	261	12.756	211			281.228	0		302.287	7254		350.124	5
12.759	122370		10.677	369	12.759	267	12.759	219			281.231	14		302.291	2394		350.128	0
12.763	117404		10.723	251	12.763	269	12.763	233			281.234	7		302.294	523		350.255	0
12.767	126075		10.768	185	12.767	269	12.767	245			281.238	0		302.298	213		350.258	6
12.77	128336		10.813	133	12.77	269	12.77	252			281.646	0		302.301	59		350.262	24
12.774	120970		10.855	293	12.774	270	12.774	255			281.65	12		302.305	12		350.266	0
12.778	122660		10.887	281	12.778	273	12.778	256			281.653	8		302.308	27		350.27	7
12.782	122296		10.93	543	12.782	278	12.782	252			281.657	0		302.312	20		350.274	14
12.785	127915		10.975	393	12.785	282	12.785	251			281.955	0		302.315	0		350.277	0
12.789	128269		11.02	624	12.789	284	12.789	249			281.959	3		302.333	0		350.377	0
12.793	120922		11.065	429	12.793	285	12.793	247			281.962	19		302.337	8		350.381	12
12.796	122924		11.111	408	12.796	285	12.796	243			281.966	0		302.34	12		350.385	8
12.8	135340		11.15	1147	12.8	284	12.8	237			282.01	0		302.344	0		350.389	0
12.804	123626		11.185	1619	12.804	284	12.804	228			282.014	22		302.543	0		350.481	0
12.808	111622		11.231	651	12.808	283	12.808	218			282.017	0		302.547	4		350.484	13
12.811	123062		11.276	300	12.811	279	12.811	209			282.138	0		302.55	16		350.488	9
12.815	116986		11.322	149	12.815	271	12.815	203			282.141	4		302.554	0		350.492	0
12.819	116802		11.361	215	12.819	264	12.819	202			282.144	24		302.856	0		350.496	20
12.822	123103		11.406	143	12.822	256	12.822	204			282.148	0		302.86	12		350.5	0
12.826	119698		11.452	462	12.826	249	12.826	208			282.151	0		302.864	8		350.55	0
12.83	125808		11.493	318	12.83	245	12.83	213			282.155	19		302.867	0		350.553	23
12.834	115106		11.533	274	12.834	245	12.834	216			282.158	7		303.231	0		350.557	0
12.837	122417		11.573	180	12.837	245	12.837	215			282.162	0		303.234	8		350.58	0
12.841	118324		11.618	615	12.841	244	12.841	211			282.22	0		303.238	43		350.584	9
12.845	115195		11.664	994	12.845	246	12.845	206			282.224	8		303.241	39		350.588	18
12.848	111892		11.681	1204	12.848	249	12.848	200			282.227	12		303.245	17		350.592	0
12.852	115780		11.697	1021	12.852	253	12.852	195			282.231	0		303.248	9		350.795	0
12.856	114206		11.721	831	12.856	258	12.856	196			282.702	0		303.252	22		350.799	7
12.859	106582		11.745	777	12.859	263	12.859	198			282.705	16		303.255	73		350.802	14
12.863	115421		11.769	1113	12.863	264	12.863	201			282.709	8		303.259	114		350.806	0
12.867	121598		11.794	680	12.867	263	12.867	204			282.712	0		303.263	207		352.483	0
12.871	115324		11.826	515	12.871	260	12.871	205			282.881	0		303.266	605		352.487	12
12.874	117796		11.868	673	12.874	255	12.874	203			282.884	21		303.27	1451		352.491	12
12.878	124782		11.915	437	12.878	251	12.878	198			282.887	0		303.273	2953		352.495	0
12.882	111969		11.963	557	12.882	247	12.882	192			283.094	0		303.277	4136		352.583	0
12.885	110005		11.986	453	12.885	243	12.885	187			283.098	8		303.28	4770		352.587	16
12.889	112705		12.002	431	12.889	239	12.889	186			283.101	39		303.284	3568		352.591	4
12.893	113928		12.018	509	12.893	235	12.893	188			283.104	8		303.288	2725		352.595	0
12.897	111778		12.034	408	12.897	230	12.897	196			283.108	34		303.291	1754		353.06	0
12.9	116526		12.05	363	12.9	227	12.9	207			283.111	21		303.295	1076		353.063	16
12.904	105517		12.067	340	12.904	225	12.904	217			283.115	166		303.298	479		353.067	4
12.908	114506		12.084	433	12.908	225	12.908	226			283.118	174		303.302	273		353.071	0
12.911	113194		12.101	246	12.911	227	12.911	230			283.122	222		303.305	164		353.337	0
12.915	111789		12.118	242	12.915	229	12.915	229			283.125	57		303.309	51		353.34	23
12.919	105618		12.136	266	12.919	230	12.919	227			283.128	30		303.312	0		353.344	0
12.922	113132		12.154	384	12.922	229	12.922	225			283.132	49		303.316	0		353.394	0
12.926	113876		12.172	222	12.926	227	12.926	223			283.135	52		303.32	6		353.398	14
12.93	115898		12.191	249	12.93	223	12.93	221			283.139	47		303.323	17		353.402	7
12.934	105537		12.209	392	12.934	221	12.934	220			283.142	72		303.327	0		353.406	0
12.937	104731		12.228	224	12.937	222	12.937	217			283.146	5		303.377	0		353.452	0
12.941	115275		12.248	149	12.941	225	12.941	213			283.149	20		303.38	12		353.456	5
12.945	114578		12.267	268	12.945	231	12.945	210			283.153	0		303.384	8		353.46	20
12.948	120372		12.287	255	12.948	239	12.948	211			283.204	0		303.387	0		353.464	0
12.952	106855		12.307	311	12.952	246	12.952	216			283.208	12		303.844	0		353.579	0
12.956	105902		12.326	248	12.956	252	12.956	225			283.211	12		303.847	21		353.583	14
12.96	103483		12.346	415	12.96	255	12.96	234			283.214	0		303.851	0		353.587	7
12.963	105874		12.366	192	12.963	256	12.963	241			283.5	0		304.247	0		353.591	0
12.967	113264		12.378	167	12.967	255	12.967	244			283.504	8		304.25	26		353.868	0
12.971	104914		12.397	205	12.971	256	12.971	245			283.507	12		304.254	0		353.872	7
12.974	112535		12.417	239	12.974	255	12.974	241			283.511	0		304.258	14		353.875	14
12.978	107486		12.429	244	12.978	254	12.978	238			284.014	0		304.261	7		353.879	0
12.982	115321		12.441	343	12.982	255	12.982	234			284.017	4		304.265	41		353.933	0
12.985	115561		12.452	108	12.985	255	12.985	229			284.021	23		304.268	22		353.937	22
12.989	103594		12.464	141	12.989	253	12.989	224			284.024	14		304.272	18		353.941	0
12.993	109623		12.476	134	12.993	252	12.993	218			284.028	0		304.276	56		354.172	0
12.997	110677		12.487	175	12.997	252	12.997	212			284.093	0		304.279	111		354.176	19
13	111029		12.499	174	13	250	13	205			284.097	8		304.283	126		354.18	5
13.004	110258		12.511	132	13.004	251	13.004	200			284.1	12		304.286	95		354.183	0
13.008	116022		12.522	90	13.008	255	13.008	195			284.104	0		304.29	61		354.195	0
13.011	114312		12.534	208	13.011	257	13.011	194			284.111	0		304.293	28		354.199	20
13.015	110185		12.546	111	13.015	258	13.015	194			284.114	4		304.297	24		354.203	5
13.019	113779		12.557	145	13.019	259	13.019	193			284.118	16		304.3	27		354.206	0
13.023	113363		12.569	74	13.023	256	13.023	195			284.121	11		304.304	11		354.58	0
13.026	109561		12.581	191	13.026	252	13.026	197			284.124	25		304.308	15		354.584	12
13.03	107113		12.592	132	13.03	250	13.03	196			284.128	12		304.311	34		354.588	8
13.034	110799		12.604	84	13.034	248	13.034	195			284.131	0		304.315	0		354.592	0
13.037	106253		12.616	155	13.037	249	13.037	193			284.138	0		305.286	0		355.081	0
13.041	108396		12.627	41	13.041	253	13.041	190			284.142	50		305.29	23		355.085	20
13.045	105887		12.639	23	13.045	258	13.045	187			284.145	21		305.294	0		355.089	13
13.048	99103		12.651	113	13.048	261	13.048	188			284.149	0		306.174	0		355.093	56
13.052	105046		12.662	114	13.052	263	13.052	189			284.287	0		306.178	21		355.097	26
13.056	104453		12.674	133	13.056	265	13.056	191			284.29	6		306.181	0		355.101	0
13.06	107637		12.686	99	13.06	262	13.06	193			284.293	18		306.55	0		355.12	0
13.063	106576		12.697	89	13.063	259	13.063	194			284.297	0		306.553	12		355.124	17
13.067	98404		12.709	126	13.067	254	13.067	191			284.725	0		306.557	8		355.127	6
13.071	100174		12.721	113	13.071	245	13.071	189			284.728	20		306.561	0		355.131	0
13.074	98769		12.732	92	13.074	233	13.074	186			284.732	0		307.134	0		355.178	0
13.078	99220		12.744	110	13.078	222	13.078	185			285.136	0		307.138	6		355.182	18
13.082	102474		12.756	115	13.082	211	13.082	184			285.139	4		307.141	18		355.185	11
13.085	102056		12.767	233	13.085	201	13.085	184			285.143	34		307.145	0		355.189	0
13.089	97132		12.779	61	13.089	196	13.089	181			285.146	0		309.009	0		355.598	0
13.093	97678		12.791	62	13.093	191	13.093	177			285.15	0		309.013	8		355.602	14
13.097	95863		12.802	85	13.097	188	13.097	172			285.153	9		309.016	12		355.606	7
13.1	96265		12.814	116	13.1	185	13.1	168			285.157	19		309.02	0		355.61	0
13.104	98328		12.826	88	13.104	182	13.104	164			285.16	0		309.06	0		355.768	0
13.108	101051		12.837	110	13.108	179	13.108	163			286.032	0		309.063	7		355.772	12
13.111	103254		12.849	86	13.111	178	13.111	161			286.035	12		309.067	14		355.776	8
13.115	105607		12.861	111	13.115	177	13.115	156			286.038	8		309.07	0		355.779	0
13.119	100019		12.872	44	13.119	178	13.119	150			286.042	0		309.398	0		356.405	0
13.123	101199		12.884	42	13.123	181	13.123	144			286.046	0		309.401	10		356.409	8
13.126	98357		12.896	21	13.126	183	13.126	139			286.049	4		309.405	16		356.413	12
13.13	93230		12.907	76	13.13	185	13.13	138			286.052	16		309.409	0		356.417	0
13.134	92338		12.919	174	13.134	188	13.134	144			286.056	0		309.531	0		356.432	0
13.137	94398		12.931	104	13.137	189	13.137	155			286.513	0		309.534	20		356.436	21
13.141	96664		12.934	229	13.141	188	13.141	167			286.516	8		309.538	0		356.44	0
13.145	95434		12.946	110	13.145	188	13.145	176			286.52	12		309.635	0		356.591	0
13.148	97738		12.958	155	13.148	189	13.148	181			286.523	0		309.639	8		356.594	23
13.152	100602		12.961	224	13.152	190	13.152	179			286.998	0		309.642	12		356.598	0
13.156	98868		12.973	114	13.156	193	13.156	172			287.002	21		309.646	0		357.074	0
13.16	98637		12.977	44	13.16	196	13.16	165			287.005	0		309.967	0		357.078	19
13.163	98259		12.988	23	13.163	200	13.163	161			287.484	0		309.97	8		357.082	5
13.167	95329		12.992	196	13.167	202	13.167	161			287.487	6		309.974	12		357.085	0
13.171	95177		13.004	113	13.171	204	13.171	165			287.49	17		309.978	0		357.495	0
13.174	100592		13.007	162	13.174	205	13.174	172			287.494	0		310.089	0		357.499	16
13.178	99650		13.019	102	13.178	206	13.178	178			288.015	0		310.093	12		357.503	8
13.182	109862		13.023	241	13.182	206	13.182	180			288.018	4		310.096	12		357.507	0
13.185	100024		13.034	41	13.185	205	13.185	180			288.022	16		310.1	0		357.534	0
13.189	104189		13.038	153	13.189	202	13.189	177			288.025	0		310.23	0		357.538	21
13.193	100282		13.05	136	13.193	196	13.193	171			288.029	0		310.233	20		357.542	0
13.197	98276		13.054	110	13.197	186	13.197	166			288.032	14		310.237	0		357.561	0
13.2	93578		13.065	106	13.2	177	13.2	165			288.036	20		310.565	0		357.565	4
13.204	99659		13.069	103	13.204	167	13.204	164			288.039	9		310.569	7		357.569	16
13.208	95660		13.08	71	13.208	161	13.208	164			288.042	0		310.572	14		357.573	0
13.211	101966		13.084	287	13.211	160	13.211	167			288.223	0		310.576	0		357.577	25
13.215	92976		13.096	163	13.215	166	13.215	170			288.227	18		311.29	0		357.58	0
13.219	96259		13.1	324	13.219	176	13.219	171			288.23	9		311.294	18		357.588	0
13.223	97856		13.111	20	13.223	188	13.223	173			288.233	0		311.298	12		357.592	8
13.226	100602		13.115	102	13.226	202	13.226	174			288.261	0		311.301	0		357.596	18
13.23	98817		13.127	73	13.23	214	13.23	174			288.265	54		311.514	0		357.6	17
13.234	96864		13.13	179	13.234	220	13.234	175			288.268	12		311.518	12		357.604	12
13.237	98137		13.142	64	13.237	225	13.237	178			288.272	13		311.522	12		357.608	8
13.241	94052		13.146	110	13.241	230	13.241	180			288.275	43		311.525	0		357.611	0
13.245	96245		13.157	124	13.245	233	13.245	183			288.279	31		311.738	0		357.689	0
13.248	100356		13.161	209	13.248	235	13.248	184			288.282	0		311.742	12		357.693	6
13.252	92522		13.173	87	13.252	238	13.252	183			288.724	0		311.745	8		357.697	18
13.256	97676		13.176	170	13.256	241	13.256	179			288.727	24		311.749	0		357.7	0
13.26	90431		13.188	62	13.26	239	13.26	175			288.731	0		312.154	0		357.774	0
13.263	88347		13.192	242	13.263	236	13.263	170			289.005	0		312.157	8		357.778	16
13.267	94873		13.203	110	13.267	234	13.267	166			289.009	16		312.161	12		357.782	4
13.271	89226		13.207	134	13.271	228	13.271	165			289.012	8		312.165	0		357.786	0
13.274	96152		13.219	131	13.274	217	13.274	165			289.016	0		312.515	0		357.851	0
13.278	86076		13.222	146	13.278	205	13.278	166			289.019	0		312.519	19		357.855	8
13.282	95376		13.234	88	13.282	187	13.282	167			289.023	25		312.523	3		357.859	12
13.285	93020		13.238	151	13.285	164	13.285	168			289.026	0		312.526	0		357.863	0
13.289	95643		13.249	78	13.289	144	13.289	168			289.033	0		312.653	0		358.099	0
13.293	82113		13.253	133	13.293	130	13.293	166			289.037	11		312.657	8		358.103	21
13.297	86522		13.265	21	13.297	125	13.297	163			289.04	13		312.66	12		358.107	28
13.3	85874		13.268	116	13.3	132	13.3	157			289.043	0		312.664	0		358.111	0
13.304	90853		13.28	147	13.304	147	13.304	150			289.075	0		313.239	0		358.13	0
13.308	85879		13.284	125	13.308	163	13.308	143			289.078	19		313.243	14		358.134	21
13.311	87380		13.295	79	13.311	173	13.311	136			289.082	3		313.247	12		358.138	0
13.315	85745		13.299	119	13.315	179	13.315	132			289.085	0		313.25	0		358.576	0
13.319	88765		13.311	65	13.319	177	13.319	133			289.224	0		313.352	0		358.579	17
13.322	81877		13.314	153	13.322	169	13.322	137			289.228	4		313.355	12		358.583	12
13.326	75285		13.326	154	13.326	162	13.326	145			289.231	16		313.359	8		358.587	0
13.33	78111		13.33	153	13.33	160	13.33	154			289.235	0		313.363	0		359.242	0
13.334	84005		13.341	22	13.334	160	13.334	165			289.259	0		313.366	0		359.246	22
13.337	87561		13.345	180	13.337	162	13.337	172			289.263	12		313.37	4		359.25	0
13.341	85840		13.357	42	13.341	165	13.341	178			289.266	20		313.373	16		359.308	0
13.345	83726		13.36	70	13.345	164	13.345	182			289.27	26		313.377	0		359.312	8
13.348	86247		13.372	124	13.348	160	13.348	183			289.273	7		313.899	0		359.316	12
13.352	89304		13.376	286	13.352	151	13.352	180			289.277	0		313.902	7		359.32	0
13.356	89048		13.387	22	13.356	140	13.356	174			289.381	0		313.906	14		359.568	0
13.359	79700		13.391	134	13.359	127	13.359	166			289.385	8		313.91	0		359.572	20
13.363	85485		13.403	92	13.363	116	13.363	153			289.388	12		314.051	0		359.576	23
13.367	77818		13.406	116	13.367	108	13.367	139			289.392	0		314.055	8		359.58	0
13.371	83915		13.418	44	13.371	107	13.371	128			289.931	0		314.058	12		359.584	21
13.374	82860		13.422	47	13.374	111	13.374	121			289.935	8		314.062	0		359.588	14
13.378	86143		13.433	70	13.378	121	13.378	115			289.938	12		314.414	0		359.592	7
13.382	83549		13.437	84	13.382	132	13.382	112			289.942	0		314.418	23		359.596	24
13.385	81031		13.441	173	13.385	143	13.385	110			290.026	0		314.421	0		359.599	39
13.389	80148		13.444	21	13.389	148	13.389	108			290.029	12		314.889	0		359.603	0
13.393	80379		13.456	24	13.393	147	13.393	105			290.032	8		314.893	8		359.607	34
13.396	80934		13.46	218	13.396	139	13.396	103			290.036	0		314.897	16		359.611	26
13.4	77679		13.463	128	13.4	127	13.4	104			290.207	0		314.9	0		359.615	0
13.404	74824		13.467	44	13.404	114	13.404	108			290.21	7		315.038	0		359.661	0
13.408	78736		13.471	69	13.408	102	13.408	114			290.214	14		315.042	18		359.665	12
13.411	78820		13.474	227	13.411	95	13.411	122			290.217	8		315.046	11		359.669	8
13.415	76500		13.478	139	13.415	94	13.415	132			290.221	57		315.049	0		359.673	0
13.419	75874		13.49	81	13.419	96	13.419	140			290.224	19		315.158	0		359.677	5
13.422	79182		13.493	133	13.422	104	13.422	149			290.228	60		315.162	17		359.681	20
13.426	81154		13.497	124	13.426	114	13.426	157			290.231	121		315.166	9		359.685	0
13.43	81668		13.5	105	13.43	125	13.43	163			290.235	152		315.169	0		360.193	0
13.433	82502		13.504	128	13.433	135	13.433	169			290.238	247		315.656	0		360.197	21
13.437	81168		13.508	92	13.437	144	13.437	176			290.242	402		315.66	21		360.201	21
13.441	79127		13.512	108	13.441	151	13.441	181			290.245	336		315.663	0		360.205	0
13.445	80757		13.515	47	13.445	155	13.445	184			290.249	308		315.889	0		361.021	0
13.448	83946		13.519	169	13.448	160	13.448	187			290.252	129		315.892	24		361.025	20
13.452	78672		13.523	171	13.452	165	13.452	186			290.255	97		315.896	2		361.029	0
13.456	80123		13.526	64	13.456	168	13.456	181			290.259	96		315.9	0		361.114	0
13.459	82304		13.53	86	13.459	170	13.459	174			290.262	91		316.016	0		361.118	25
13.463	75770		13.534	99	13.463	171	13.463	166			290.266	36		316.02	12		361.122	4
13.467	72415		13.537	109	13.467	170	13.467	158			290.269	39		316.023	8		361.126	0
13.47	72650		13.541	40	13.47	168	13.47	152			290.273	9		316.027	0		361.803	0
13.474	76716		13.545	175	13.474	167	13.474	152			290.276	0		316.3	0		361.807	8
13.478	73734		13.548	107	13.478	166	13.478	154			291.009	0		316.304	12		361.811	12
13.482	76583		13.552	115	13.482	165	13.482	157			291.012	12		316.307	8		361.815	0
13.485	75108		13.556	157	13.485	164	13.485	161			291.016	24		316.311	0		362.27	0
13.489	75292		13.559	41	13.489	162	13.489	164			291.019	4		316.315	16		362.274	12
13.493	79000		13.563	166	13.493	158	13.493	160			291.023	0		316.318	4		362.278	12
13.496	84521		13.567	86	13.496	153	13.496	153			291.086	0		316.322	0		362.282	0
13.5	76541		13.57	181	13.5	145	13.5	144			291.089	21		316.387	0		362.426	0
13.504	77049		13.574	113	13.504	137	13.504	136			291.093	0		316.391	22		362.43	21
13.507	74606		13.578	129	13.507	128	13.507	129			291.233	0		316.395	0		362.434	0
13.511	73714		13.581	63	13.511	119	13.511	128			291.236	12		316.941	0		363.003	0
13.515	75702		13.585	65	13.515	111	13.515	132			291.24	27		316.945	14		363.007	7
13.519	71264		13.589	162	13.519	108	13.519	140			291.243	29		316.948	7		363.011	14
13.522	72802		13.592	158	13.522	109	13.522	149			291.247	23		316.952	0		363.014	0
13.526	74211		13.596	135	13.526	115	13.526	157			291.25	38		317.59	0		363.198	0
13.53	77189		13.6	140	13.53	123	13.53	162			291.253	27		317.593	21		363.202	8
13.533	76951		13.603	186	13.533	131	13.533	165			291.257	33		317.597	0		363.206	12
13.537	80670		13.607	220	13.537	136	13.537	165			291.26	22		317.79	0		363.209	0
13.541	73659		13.611	96	13.541	137	13.541	163			291.264	0		317.794	21		363.272	0
13.544	71713		13.614	111	13.544	135	13.544	160			291.271	0		317.798	0		363.276	22
13.548	75667		13.618	50	13.548	132	13.548	159			291.274	19		318.075	0		363.28	0
13.552	78896		13.622	159	13.552	130	13.552	157			291.278	3		318.079	8		363.459	0
13.556	73389		13.625	41	13.556	131	13.556	158			291.281	0		318.082	12		363.463	7
13.559	71470		13.629	220	13.559	134	13.559	159			291.46	0		318.086	0		363.467	19
13.563	76077		13.633	66	13.563	138	13.563	160			291.463	8		318.283	0		363.471	0
13.567	74627		13.636	66	13.567	139	13.567	158			291.467	12		318.286	26		363.97	0
13.57	76480		13.64	34	13.57	136	13.57	155			291.47	0		318.29	0		363.974	8
13.574	80250		13.644	174	13.574	131	13.574	151			292.029	0		319.185	0		363.978	12
13.578	78470		13.647	60	13.578	125	13.578	150			292.033	17		319.189	7		363.982	0
13.581	82698		13.651	41	13.581	121	13.581	150			292.036	6		319.193	14		364.056	0
13.585	81025		13.655	115	13.585	120	13.585	154			292.04	0		319.196	0		364.06	5
13.589	83227		13.658	83	13.589	122	13.589	160			292.159	0		319.31	0		364.064	21
13.593	77672		13.662	44	13.593	126	13.593	167			292.162	7		319.313	21		364.068	0
13.596	81386		13.666	86	13.596	130	13.596	170			292.166	14		319.317	0		364.103	0
13.6	77042		13.669	111	13.6	134	13.6	172			292.169	0		319.408	0		364.107	8
13.604	78406		13.673	200	13.604	135	13.604	171			292.173	19		319.412	12		364.111	12
13.607	73727		13.677	111	13.607	135	13.607	168			292.176	5		319.416	8		364.115	0
13.611	75857		13.68	161	13.611	131	13.611	162			292.18	0		319.419	0		364.502	0
13.615	73212		13.684	64	13.615	127	13.615	156			292.239	0		319.43	0		364.505	23
13.618	72719		13.688	107	13.618	122	13.618	145			292.243	23		319.434	14		364.509	0
13.622	74902		13.691	154	13.622	119	13.622	133			292.246	0		319.438	7		366.136	0
13.626	76973		13.695	110	13.626	118	13.626	120			293.03	0		319.441	0		366.14	21
13.63	73211		13.699	83	13.63	120	13.63	109			293.034	22		319.818	0		366.144	0
13.633	71873		13.702	109	13.633	123	13.633	101			293.037	0		319.822	12		368.34	0
13.637	75511		13.706	47	13.637	128	13.637	102			293.244	0		319.825	8		368.344	6
13.641	74934		13.71	198	13.641	131	13.641	108			293.248	18		319.829	0		368.348	18
13.644	73197		13.713	129	13.644	130	13.644	118			293.251	11		319.88	0		368.352	0
13.648	74649		13.717	85	13.648	127	13.648	131			293.255	0		319.884	8		368.596	0
13.652	74702		13.721	29	13.652	121	13.652	142			293.51	0		319.888	12		368.599	20
13.655	71810		13.724	152	13.655	112	13.655	146			293.514	8		319.891	0		368.603	0
13.659	71273		13.728	143	13.659	105	13.659	147			293.517	12		320.228	0		369.374	0
13.663	69335		13.732	127	13.663	100	13.663	142			293.521	0		320.232	12		369.378	4
13.667	70801		13.735	110	13.667	98	13.667	137			294.022	0		320.235	8		369.382	16
13.67	70056		13.739	87	13.67	100	13.67	130			294.026	19		320.239	0		369.386	0
13.674	67772		13.743	122	13.674	104	13.674	128			294.029	3		320.796	0		369.877	0
13.678	70293		13.746	182	13.678	109	13.678	128			294.033	21		320.8	7		369.881	7
13.681	76668		13.75	200	13.681	113	13.681	134			294.036	0		320.803	14		369.885	19
13.685	71044		13.754	118	13.685	115	13.685	140			294.223	0		320.807	0		369.889	0
13.689	73016		13.757	44	13.689	114	13.689	148			294.226	20		321.335	0		370.177	0
13.692	74044		13.761	180	13.692	111	13.692	154			294.229	0		321.339	10		370.18	7
13.696	77752		13.765	236	13.696	107	13.696	157			294.338	0		321.342	12		370.185	14
13.7	68531		13.768	310	13.7	100	13.7	155			294.342	16		321.346	0		370.188	0
13.704	69984		13.772	45	13.704	94	13.704	150			294.345	4		321.43	0		370.799	0
13.707	71477		13.776	91	13.707	88	13.707	143			294.349	0		321.434	20		370.803	12
13.711	71237		13.779	169	13.711	83	13.711	139			295.224	0		321.438	0		370.807	8
13.715	68001		13.783	85	13.715	79	13.715	135			295.227	7		321.797	0		370.811	0
13.718	71311		13.787	274	13.718	76	13.718	138			295.231	14		321.801	20		370.874	0
13.722	69504		13.79	69	13.722	75	13.722	144			295.234	0		321.805	0		370.878	21
13.726	74943		13.794	114	13.726	74	13.726	152			295.252	0		322.98	0		370.882	0
13.729	73362		13.798	64	13.729	77	13.729	158			295.255	8		322.984	4		371.37	0
13.733	74336		13.801	46	13.733	82	13.733	161			295.259	24		322.988	16		371.375	13
13.737	75543		13.805	105	13.737	89	13.737	162			295.262	8		322.991	0		371.378	9
13.741	74319		13.809	40	13.741	100	13.741	158			295.266	19		323.716	0		371.382	0
13.744	74725		13.812	148	13.744	111	13.744	150			295.269	5		323.72	8		371.556	0
13.748	76620		13.816	157	13.748	121	13.748	143			295.273	0		323.724	16		371.56	14
13.752	73877		13.82	108	13.752	131	13.752	134			295.294	0		323.727	0		371.564	7
13.755	74876		13.823	176	13.755	139	13.755	123			295.298	13		323.838	0		371.568	0
13.759	72361		13.827	95	13.759	144	13.759	114			295.301	9		323.841	6		371.682	0
13.763	72699		13.831	86	13.763	150	13.763	109			295.305	0		323.845	17		371.686	12
13.766	74744		13.834	225	13.766	156	13.766	105			295.396	0		323.849	0		371.69	8
13.77	76425		13.838	92	13.77	160	13.77	106			295.399	21		323.937	0		371.694	0
13.774	75877		13.842	44	13.774	159	13.774	111			295.403	0		323.941	14		372.898	0
13.778	76222		13.845	149	13.778	155	13.778	114			295.477	0		323.945	7		372.902	4
13.781	72019		13.849	61	13.781	146	13.781	115			295.48	11		323.948	0		372.906	16
13.785	73972		13.853	177	13.785	132	13.785	114			295.484	13		324.214	0		372.91	0
13.789	76809		13.856	117	13.789	116	13.789	111			295.488	0		324.217	23		373.12	0
13.792	70446		13.86	86	13.792	102	13.792	103			296.121	0		324.221	0		373.123	12
13.796	73081		13.864	47	13.796	91	13.796	97			296.125	22		324.225	0		373.127	8
13.8	76195		13.867	175	13.8	83	13.8	92			296.128	0		324.228	25		373.131	0
13.803	76231		13.871	96	13.803	79	13.803	90			296.759	0		324.232	0		373.677	0
13.807	73378		13.875	24	13.807	80	13.807	91			296.762	23		324.825	0		373.681	7
13.811	69164		13.878	131	13.811	79	13.811	99			296.766	0		324.829	21		373.685	14
13.815	71166		13.882	172	13.815	78	13.815	111			296.864	0		324.833	0		373.689	0
13.818	78237		13.886	150	13.818	77	13.818	124			296.868	23		325.021	0		374.889	0
13.822	74567		13.889	159	13.822	76	13.822	138			296.872	0		325.025	25		374.892	7
13.826	73296		13.893	133	13.826	76	13.826	151			296.886	0		325.028	0		374.897	14
13.829	71470		13.897	49	13.829	77	13.829	158			296.889	6		325.11	0		374.9	0
13.833	69503		13.9	103	13.833	82	13.833	161			296.893	17		325.113	14		374.976	0
13.837	71870		13.904	149	13.837	91	13.837	162			296.896	0		325.117	28		374.98	21
13.84	70179		13.908	88	13.84	99	13.84	159			296.924	0		325.121	20		374.984	0
13.844	74442		13.911	42	13.844	107	13.844	155			296.928	3		325.124	0		375.114	0
13.848	76009		13.915	44	13.848	114	13.848	151			296.931	19		325.128	12		375.118	20
13.852	73111		13.919	84	13.852	116	13.852	144			296.935	0		325.132	26		375.122	0
13.855	70616		13.922	61	13.855	113	13.855	136			296.977	0		325.135	113		375.4	0
13.859	73752		13.926	126	13.859	105	13.859	125			296.981	33		325.139	225		375.404	14
13.863	74266		13.93	141	13.863	96	13.863	113			296.984	12		325.143	276		375.408	7
13.866	72531		13.933	191	13.866	87	13.866	102			296.988	0		325.146	806		375.412	0
13.87	74339		13.937	171	13.87	81	13.87	94			297.002	0		325.15	1772		375.935	0
13.874	70400		13.941	171	13.874	79	13.874	86			297.005	39		325.154	2606		375.939	7
13.877	66969		13.944	102	13.877	80	13.877	80			297.009	7		325.158	2533		375.943	14
13.881	69193		13.948	106	13.881	83	13.881	76			297.012	0		325.161	1876		375.947	0
13.885	74364		13.952	68	13.885	86	13.885	73			297.03	0		325.165	1629		376.165	0
13.889	70464		13.955	45	13.889	89	13.889	71			297.034	22		325.168	610		376.169	16
13.892	72510		13.959	62	13.892	89	13.892	72			297.037	0		325.172	548		376.173	4
13.896	67285		13.963	105	13.896	89	13.896	78			297.041	4		325.176	411		376.177	0
13.9	73826		13.966	130	13.9	88	13.9	85			297.044	38		325.18	203		376.642	0
13.903	72106		13.97	90	13.903	86	13.903	92			297.048	139		325.183	196		376.646	8
13.907	70758		13.974	160	13.907	85	13.907	99			297.051	261		325.187	64		376.65	12
13.911	71245		13.977	90	13.911	85	13.911	103			297.055	594		325.191	47		376.654	0
13.915	71906		13.981	147	13.915	87	13.915	105			297.058	949		325.194	18		376.713	0
13.918	71456		13.985	106	13.918	91	13.918	106			297.062	1843		325.198	0		376.717	21
13.922	71967		13.988	180	13.922	98	13.922	107			297.065	1850		325.781	0		376.721	0
13.926	70855		13.992	90	13.926	105	13.926	108			297.069	2307		325.785	12		377.23	0
13.929	77658		13.996	165	13.929	111	13.929	110			297.072	1159		325.789	8		377.234	7
13.933	72696		13.999	66	13.933	115	13.933	112			297.076	171		325.793	0		377.238	14
13.937	67852		14.003	204	13.937	118	13.937	112			297.08	25		326.132	0		377.242	0
13.94	73855		14.007	89	13.94	117	13.94	111			297.083	20		326.136	26		377.373	0
13.944	70083		14.01	83	13.944	116	13.944	110			297.087	0		326.14	26		377.377	7
13.948	67234		14.014	41	13.948	115	13.948	108			297.122	0		326.144	46		377.381	14
13.952	66942		14.018	158	13.952	114	13.952	107			297.125	25320		326.147	22		377.385	0
13.955	63535		14.021	90	13.955	111	13.955	109			297.129	804700		326.151	12		378.041	0
13.959	65890		14.025	71	13.959	108	13.959	111			297.132	1826000		326.154	114		378.045	23
13.963	66484		14.029	162	13.963	102	13.963	113			297.136	1972000		326.158	174		378.049	20
13.966	66609		14.032	157	13.966	96	13.966	115			297.139	269200		326.162	198		378.053	0
13.97	67934		14.036	127	13.97	91	13.97	116			297.143	9255		326.166	103		378.176	0
13.974	62386		14.04	129	13.974	87	13.974	116			297.147	359		326.169	102		378.18	13
13.977	61904		14.043	112	13.977	85	13.977	115			297.15	0		326.173	69		378.184	9
13.981	62087		14.047	128	13.981	86	13.981	114			297.214	0		326.177	69		378.188	0
13.985	64353		14.051	130	13.985	88	13.985	115			297.217	20		326.18	102		378.264	0
13.989	60591		14.054	88	13.989	91	13.989	115			297.221	0		326.184	27		378.268	16
13.992	64217		14.058	90	13.992	94	13.992	115			297.284	0		326.188	19		378.272	4
13.996	67947		14.062	96	13.996	97	13.996	117			297.288	41		326.192	0		378.276	0
14	66911		14.065	222	14	101	14	116			297.291	4616		326.295	0		378.626	0
14.003	71131		14.069	134	14.003	104	14.003	113			297.295	33310		326.299	8		378.63	12
14.007	67664		14.073	64	14.007	107	14.007	107			297.298	53380		326.302	12		378.634	12
14.011	65760		14.076	45	14.011	108	14.011	101			297.302	32190		326.306	0		378.638	0
14.014	64078		14.08	67	14.014	107	14.014	92			297.305	4136		326.373	0		379.295	0
14.018	64695		14.084	201	14.018	103	14.018	84			297.309	107		326.376	26		379.299	29
14.022	67887		14.087	69	14.022	99	14.022	80			297.312	26		326.38	0		379.303	4
14.026	64689		14.091	86	14.026	94	14.026	79			297.316	0		327.031	0		379.307	0
14.029	60160		14.095	88	14.029	92	14.029	81			297.362	0		327.035	14		379.73	0
14.033	70351		14.098	133	14.033	92	14.033	87			297.365	68		327.038	7		379.734	16
14.037	63908		14.102	68	14.037	92	14.037	95			297.369	450		327.042	0		379.738	4
14.04	65935		14.106	125	14.04	92	14.04	100			297.372	2634		327.068	0		379.742	0
14.044	62967		14.109	149	14.044	92	14.044	104			297.376	6219		327.072	22		379.798	0
14.048	61910		14.113	0	14.048	91	14.048	106			297.379	16150		327.075	0		379.802	14
14.051	62814		14.117	154	14.051	90	14.051	105			297.383	32890		327.157	0		379.806	7
14.055	62859		14.12	216	14.055	89	14.055	103			297.387	32870		327.161	20		379.81	0
14.059	61627		14.124	84	14.059	90	14.059	104			297.39	9323		327.164	0		380.057	0
14.062	66033		14.128	177	14.062	91	14.062	105			297.394	747		327.783	0		380.061	7
14.066	68097		14.131	114	14.066	93	14.066	109			297.397	36		327.786	21		380.065	16
14.07	59886		14.135	159	14.07	96	14.07	114			297.401	28		327.79	0		380.069	0
14.074	67788		14.139	82	14.074	100	14.074	118			297.404	120		328.498	0		380.64	0
14.077	63300		14.142	146	14.077	102	14.077	118			297.408	54		328.502	12		380.644	8
14.081	60101		14.146	147	14.081	103	14.081	115			297.411	0		328.505	8		380.648	12
14.085	63546		14.15	116	14.085	102	14.085	108			297.439	0		328.509	0		380.652	0
14.088	65572		14.153	92	14.088	97	14.088	99			297.443	8		328.513	0		381.023	0
14.092	60302		14.157	118	14.092	88	14.092	89			297.447	5359		328.517	7		381.027	23
14.096	62066		14.16	83	14.096	78	14.096	80			297.45	29940		328.52	14		381.031	0
14.099	62618		14.164	133	14.099	70	14.099	76			297.454	64170		328.524	0		381.387	0
14.103	58092		14.168	153	14.103	62	14.103	75			297.457	37350		329.003	0		381.391	20
14.107	58808		14.171	83	14.107	60	14.107	81			297.461	6954		329.006	3		381.395	5
14.11	60456		14.175	63	14.11	61	14.11	89			297.464	213		329.01	19		381.399	0
14.114	60018		14.179	66	14.114	65	14.114	101			297.468	34		329.014	0		381.662	0
14.118	58961		14.182	82	14.118	69	14.118	113			297.471	0		329.047	0		381.666	21
14.121	62732		14.186	110	14.121	75	14.121	124			297.503	0		329.051	19		381.67	0
14.125	64401		14.19	104	14.125	80	14.125	131			297.507	83		329.055	5		381.738	0
14.129	68996		14.193	237	14.129	84	14.129	136			297.51	298		329.058	0		381.742	20
14.133	68084		14.197	147	14.133	85	14.133	136			297.514	154		329.062	23		381.746	0
14.136	67102		14.201	174	14.136	86	14.136	131			297.517	119		329.066	0		381.89	0
14.14	64225		14.204	132	14.14	85	14.14	122			297.521	160		329.786	0		381.894	7
14.144	61659		14.208	116	14.144	83	14.144	112			297.524	1055		329.79	21		381.898	21
14.147	67512		14.212	71	14.147	81	14.147	102			297.528	4434		329.794	0		381.902	0
14.151	62865		14.215	223	14.151	81	14.151	94			297.531	8390		329.972	0		382.206	0
14.155	62368		14.219	86	14.155	80	14.155	89			297.535	10380		329.976	7		382.21	8
14.158	61644		14.223	71	14.158	81	14.158	88			297.538	8177		329.98	16		382.214	12
14.162	59017		14.226	128	14.162	83	14.162	91			297.542	7825		329.983	0		382.218	0
14.166	63228		14.23	133	14.166	85	14.166	97			297.545	7407		330.377	0		382.598	0
14.169	60089		14.234	135	14.169	86	14.169	107			297.549	4123		330.381	24		382.602	7
14.173	62687		14.237	40	14.173	88	14.173	118			297.552	1039		330.385	0		382.606	16
14.177	65680		14.241	166	14.177	90	14.177	127			297.556	85		330.515	0		382.61	0
14.18	66099		14.245	188	14.18	89	14.18	135			297.559	0		330.519	8		382.671	0
14.184	66623		14.248	154	14.184	85	14.184	138			298.047	0		330.522	12		382.675	7
14.188	64693		14.252	135	14.188	80	14.188	137			298.05	16		330.526	0		382.678	14
14.192	63389		14.256	158	14.192	73	14.192	132			298.054	70		330.552	0		382.683	0
14.195	62951		14.259	236	14.195	66	14.195	127			298.057	139		330.556	24		382.723	0
14.199	61436		14.263	141	14.199	60	14.199	124			298.061	122		330.56	2		382.726	19
14.203	59220		14.267	66	14.203	58	14.203	124			298.064	153		330.563	0		382.731	5
14.206	58240		14.27	64	14.206	57	14.206	128			298.068	122		330.671	0		382.735	0
14.21	61168		14.274	106	14.21	58	14.21	136			298.072	129		330.675	8		383.584	0
14.214	59605		14.278	181	14.214	61	14.214	143			298.075	146		330.679	12		383.588	8
14.217	62614		14.281	168	14.217	63	14.217	148			298.079	194		330.683	0		383.592	12
14.221	61481		14.285	110	14.221	66	14.221	149			298.082	116		330.794	0		383.596	0
14.225	60742		14.289	131	14.225	68	14.225	147			298.086	58		330.798	4		383.728	0
14.228	61226		14.292	155	14.228	72	14.228	139			298.089	45		330.802	16		383.732	8
14.232	56272		14.296	115	14.232	73	14.232	128			298.093	0		330.805	0		383.736	12
14.236	59997		14.3	67	14.236	74	14.236	117			298.121	0		330.809	0		383.74	0
14.24	56916		14.303	156	14.24	73	14.24	107			298.125	99		330.813	10		384.474	0
14.243	60715		14.307	114	14.243	70	14.243	97			298.128	30500		330.817	12		384.478	13
14.247	58992		14.311	176	14.247	66	14.247	91			298.132	163900		330.82	0		384.482	9
14.251	60653		14.314	110	14.251	64	14.251	90			298.135	519500		331.077	0		384.486	0
14.254	59496		14.318	89	14.254	63	14.254	92			298.139	283200		331.081	14		385.032	0
14.258	57869		14.322	87	14.258	65	14.258	96			298.142	90840		331.084	14		385.036	20
14.262	59863		14.325	65	14.262	68	14.262	101			298.146	3359		331.088	14		385.04	0
14.265	53782		14.329	84	14.265	73	14.265	107			298.149	383		331.092	0		385.566	0
14.269	57173		14.333	142	14.269	78	14.269	108			298.153	0		331.304	0		385.57	19
14.273	55935		14.336	41	14.273	82	14.273	107			298.192	0		331.308	21		385.574	3
14.276	58020		14.34	107	14.276	85	14.276	106			298.195	23		331.312	0		385.578	0
14.28	59107		14.344	69	14.28	88	14.28	103			298.199	49		331.554	0		386.193	0
14.284	58417		14.347	145	14.284	90	14.284	100			298.202	6		331.558	14		386.197	8
14.287	55801		14.351	112	14.287	92	14.287	100			298.206	18		331.561	7		386.201	12
14.291	58905		14.355	41	14.291	92	14.291	102			298.209	65		331.565	0		386.205	0
14.295	58425		14.358	134	14.295	89	14.295	105			298.213	127		332.005	0		386.318	0
14.298	61274		14.362	89	14.298	84	14.298	109			298.216	140		332.009	23		386.322	20
14.302	62223		14.366	201	14.302	79	14.302	113			298.22	338		332.012	0		386.326	0
14.306	58725		14.369	120	14.306	72	14.306	115			298.223	87		332.124	0		386.386	0
14.31	59368		14.373	83	14.31	68	14.31	115			298.227	117		332.128	13		386.39	8
14.313	55351		14.377	63	14.313	67	14.313	113			298.231	150		332.132	9		386.394	12
14.317	60805		14.38	161	14.317	67	14.317	111			298.234	245		332.135	0		386.398	0
14.321	59425		14.384	109	14.321	67	14.321	108			298.238	122		332.199	0		387.042	0
14.324	57780		14.388	82	14.324	67	14.324	104			298.241	64		332.202	23		387.046	7
14.328	56442		14.391	198	14.328	67	14.328	103			298.245	7		332.206	0		387.05	19
14.332	58767		14.395	182	14.332	65	14.332	103			298.248	14		332.21	0		387.054	0
14.335	55320		14.399	104	14.335	65	14.335	103			298.252	0		332.214	4		387.252	0
14.339	55641		14.402	130	14.339	67	14.339	105			298.28	0		332.217	16		387.256	26
14.343	54727		14.406	51	14.343	71	14.343	108			298.284	25		332.221	0		387.26	0
14.346	54521		14.41	42	14.346	75	14.346	111			298.287	596		332.9	0		388.09	0
14.35	59015		14.413	71	14.35	81	14.35	114			298.291	6140		332.904	23		388.094	15
14.354	61754		14.417	176	14.354	84	14.354	117			298.294	20450		332.908	0		388.098	13
14.357	60534		14.421	83	14.357	85	14.357	118			298.298	32680		333.345	0		388.102	0
14.361	60909		14.424	87	14.361	84	14.361	117			298.301	16420		333.349	15		388.17	0
14.365	60261		14.428	46	14.365	80	14.365	112			298.305	6464		333.352	13		388.174	20
14.369	63583		14.432	47	14.369	74	14.369	107			298.308	3511		333.356	0		388.178	8
14.372	58632		14.435	0	14.372	67	14.372	102			298.312	2734		333.543	0		388.182	12
14.376	59071		14.439	41	14.376	61	14.376	99			298.315	1008		333.547	23		388.186	0
14.38	55643		14.443	53	14.38	56	14.38	97			298.319	398		333.55	0		388.202	0
14.383	54728		14.446	84	14.383	53	14.383	100			298.322	58		333.595	0		388.207	12
14.387	59631		14.45	84	14.387	53	14.387	102			298.326	78		333.599	8		388.211	8
14.391	62251		14.454	92	14.391	55	14.391	104			298.329	716		333.603	12		388.215	0
14.394	57454		14.457	105	14.394	59	14.394	106			298.333	2017		333.606	0		388.586	0
14.398	58408		14.461	183	14.398	64	14.398	107			298.337	5011		333.61	0		388.59	6
14.402	58491		14.465	163	14.402	68	14.402	106			298.34	1913		333.614	23		388.594	18
14.405	59376		14.468	106	14.405	74	14.405	103			298.344	1844		333.618	0		388.598	0
14.409	56591		14.472	172	14.409	79	14.409	102			298.347	279		334.145	0		388.614	0
14.413	50707		14.476	64	14.413	84	14.413	99			298.351	94		334.149	23		388.618	22
14.416	60021		14.479	121	14.416	87	14.416	97			298.354	134		334.152	0		388.622	0
14.42	57546		14.483	42	14.42	90	14.42	97			298.358	178		334.238	0		389.034	0
14.424	59860		14.487	110	14.424	90	14.424	100			298.361	330		334.242	27		389.038	3
14.427	61187		14.49	186	14.427	88	14.427	102			298.365	463		334.246	20		389.042	19
14.431	59688		14.494	133	14.431	85	14.431	104			298.368	672		334.25	0		389.046	0
14.435	57291		14.498	140	14.435	82	14.435	104			298.372	1265		334.321	0		389.118	0
14.439	56116		14.501	136	14.439	78	14.439	99			298.375	3883		334.324	11		389.122	21
14.442	56517		14.505	117	14.442	75	14.442	92			298.379	7730		334.328	13		389.126	0
14.446	56639		14.509	113	14.446	77	14.446	84			298.382	14670		334.332	0		389.898	0
14.45	54642		14.512	178	14.45	80	14.45	79			298.386	19690		334.553	0		389.902	7
14.453	55998		14.516	87	14.453	86	14.453	76			298.389	16810		334.556	23		389.906	19
14.457	55442		14.52	120	14.457	94	14.457	81			298.393	10160		334.56	0		389.91	0
14.461	56812		14.523	179	14.461	100	14.461	87			298.397	3213		334.86	0		390.262	0
14.464	55171		14.527	66	14.464	103	14.464	95			298.4	810		334.863	16		390.266	21
14.468	52897		14.531	176	14.468	104	14.468	103			298.404	355		334.867	4		390.27	0
14.472	55959		14.534	146	14.472	103	14.472	110			298.407	162		334.871	0		390.524	0
14.475	54874		14.538	111	14.475	99	14.475	114			298.411	37		335.066	0		390.528	7
14.479	55193		14.542	129	14.479	95	14.479	117			298.414	73		335.069	12		390.532	14
14.483	55207		14.545	96	14.483	91	14.483	120			298.418	0		335.073	8		390.536	0
14.486	55297		14.549	155	14.486	87	14.486	120			298.421	16		335.077	0		391.18	0
14.49	51074		14.553	97	14.49	84	14.49	120			298.425	24		335.092	0		391.184	8
14.494	52792		14.556	145	14.494	82	14.494	117			298.428	16		335.096	21		391.188	12
14.497	52470		14.56	176	14.497	79	14.497	113			298.432	4		335.099	0		391.192	0
14.501	53771		14.563	64	14.501	77	14.501	107			298.435	9		335.171	0		391.2	0
14.505	55229		14.567	176	14.505	75	14.505	100			298.439	87		335.174	10		391.204	4
14.508	51571		14.571	155	14.508	73	14.508	93			298.443	283		335.178	15		391.208	16
14.512	52815		14.574	82	14.512	69	14.512	89			298.446	1375		335.182	0		391.212	0
14.516	51921		14.578	92	14.516	67	14.516	85			298.45	5055		335.208	0		392.172	0
14.519	51711		14.582	52	14.519	66	14.519	84			298.453	14150		335.212	21		392.176	34
14.523	52130		14.585	145	14.523	66	14.523	85			298.457	18500		335.216	0		392.18	8
14.527	54729		14.589	136	14.527	69	14.527	88			298.46	15000		335.238	0		392.184	12
14.53	55455		14.593	66	14.53	74	14.53	92			298.464	6425		335.242	17		392.188	8
14.534	56059		14.596	106	14.534	79	14.534	100			298.467	2853		335.245	9		392.192	0
14.538	57128		14.6	161	14.538	83	14.538	108			298.471	887		335.249	0		392.2	0
14.541	55433		14.604	111	14.541	86	14.541	115			298.474	255		335.647	0		392.204	11
14.545	55848		14.607	61	14.545	87	14.545	120			298.478	104		335.65	27		392.208	13
14.549	59793		14.611	87	14.549	86	14.549	125			298.481	57		335.654	0		392.212	19
14.552	61835		14.615	113	14.552	83	14.552	126			298.485	50		335.898	0		392.216	3
14.556	56652		14.618	119	14.556	80	14.556	127			298.488	78		335.901	23		392.221	0
14.56	51935		14.622	63	14.56	77	14.56	129			298.492	37		335.905	0		392.387	0
14.563	56179		14.626	136	14.563	73	14.563	130			298.496	47		335.976	0		392.391	7
14.567	54902		14.629	108	14.567	70	14.567	131			298.499	30		335.98	7		392.395	14
14.571	54916		14.633	20	14.571	67	14.571	133			298.503	108		335.984	14		392.399	0
14.575	54930		14.637	89	14.575	65	14.575	135			298.506	19		335.988	0		392.748	0
14.578	59742		14.64	57	14.578	62	14.578	137			298.51	145		336.074	0		392.752	12
14.582	54079		14.644	64	14.582	61	14.582	138			298.513	88		336.078	7		392.756	8
14.586	56272		14.648	45	14.586	61	14.586	141			298.517	224		336.082	20		392.76	0
14.589	57969		14.651	84	14.589	63	14.589	139			298.52	172		336.085	89		392.792	0
14.593	55384		14.655	155	14.593	68	14.593	136			298.524	181		336.089	156		392.796	6
14.597	57655		14.659	78	14.597	74	14.597	131			298.527	142		336.093	282		392.8	18
14.6	56383		14.662	84	14.6	82	14.6	122			298.531	225		336.096	427		392.804	0
14.604	53964		14.666	157	14.604	87	14.604	113			298.534	106		336.1	730		392.938	0
14.608	53331		14.67	87	14.608	90	14.608	105			298.538	89		336.104	907		392.942	7
14.611	52226		14.673	102	14.611	89	14.611	99			298.542	16		336.108	908		392.946	14
14.615	50655		14.677	64	14.615	85	14.615	94			298.545	56		336.111	639		392.95	0
14.619	51376		14.681	88	14.619	80	14.619	91			298.549	6		336.115	421		393.157	0
14.622	49683		14.684	48	14.622	76	14.622	90			298.552	0		336.119	37		393.161	23
14.626	54332		14.688	133	14.626	75	14.626	90			298.563	0		336.123	0		393.165	0
14.63	51343		14.692	103	14.63	75	14.63	89			298.566	20		336.156	0		393.178	0
14.633	56184		14.695	112	14.633	78	14.633	89			298.57	0		336.16	1385		393.182	19
14.637	53282		14.699	151	14.637	80	14.637	88			299.086	0		336.164	118500		393.186	20
14.641	55491		14.703	192	14.641	80	14.641	88			299.09	14		336.168	405100		393.19	26
14.644	53986		14.706	50	14.644	78	14.644	84			299.093	15		336.171	917800		393.194	16
14.648	51649		14.71	71	14.648	76	14.648	80			299.097	32		336.175	295800		393.198	46
14.652	50585		14.714	131	14.652	72	14.652	76			299.101	0		336.179	52680		393.202	34
14.655	52458		14.717	106	14.655	69	14.655	73			299.104	0		336.183	504		393.206	30
14.659	53203		14.721	95	14.659	66	14.659	72			299.108	21		336.187	0		393.21	113
14.663	49288		14.725	136	14.663	67	14.663	75			299.111	17		336.239	0		393.214	119
14.666	52471		14.728	155	14.666	69	14.666	83			299.115	39		336.243	8		393.218	19
14.67	53396		14.732	79	14.67	71	14.67	91			299.118	69		336.247	12		393.222	16
14.674	52549		14.736	155	14.674	76	14.674	99			299.122	287		336.25	0		393.226	26
14.677	52000		14.739	110	14.677	81	14.677	105			299.125	1178		336.254	0		393.23	10
14.681	51909		14.743	46	14.681	83	14.681	107			299.129	4888		336.258	8		393.234	40
14.685	49137		14.747	105	14.685	82	14.685	104			299.132	14860		336.262	12		393.238	19
14.688	52860		14.75	226	14.688	81	14.688	100			299.136	31370		336.265	0		393.243	15
14.692	50681		14.754	114	14.692	78	14.692	97			299.139	35490		336.329	0		393.247	26
14.696	51021		14.758	66	14.696	73	14.696	97			299.143	26970		336.333	44		393.251	0
14.699	53812		14.761	216	14.699	70	14.699	100			299.147	15100		336.337	472		394.136	0
14.703	47672		14.765	133	14.703	69	14.703	104			299.15	4779		336.34	2110		394.14	14
14.707	50532		14.769	174	14.707	69	14.707	108			299.154	1952		336.344	5116		394.144	15
14.71	52602		14.772	221	14.71	71	14.71	110			299.157	354		336.348	5755		394.148	12
14.714	52549		14.776	151	14.714	74	14.714	106			299.161	106		336.352	2672		394.152	0
14.718	53428		14.78	133	14.718	77	14.718	100			299.164	121		336.355	402		394.156	0
14.721	53282		14.783	46	14.721	78	14.721	94			299.168	48		336.359	44		394.16	8
[truncated: 9,079 more rows]

## Sheet: Result 2‑2 – Total ion chromato
time	297	time	619	time	458		msms	297		msms	458		msms	619		TIME	TIC
0.02	82	0.02	12	0.02	14		200	0		200	0		200	0		0.02	16372
0.024	47	0.024	13	0.024	16		200.003	22		202.019	0		200.014	0		0.024	17994
0.028	41	0.028	14	0.028	17		200.006	0		202.022	12		200.017	21		0.028	17313
0.031	139	0.031	17	0.031	20		200.087	0		202.025	8		200.02	0		0.031	17269
0.035	20	0.035	19	0.035	24		200.09	25		202.028	14		200.081	0		0.035	16642
0.039	70	0.039	22	0.039	28		200.093	0		202.031	7		200.084	12		0.039	16855
0.042	108	0.042	25	0.042	32		200.458	0		202.034	0		200.087	8		0.042	15706
0.046	101	0.046	26	0.046	35		200.46	22		202.558	0		200.09	0		0.046	15522
0.05	90	0.05	26	0.05	36		200.463	0		202.561	14		200.191	0		0.05	15683
0.053	108	0.053	25	0.053	38		200.565	0		202.564	7		200.194	20		0.053	16828
0.057	42	0.057	24	0.057	39		200.568	13		202.566	0		200.197	0		0.057	15784
0.061	84	0.061	21	0.061	40		200.571	9		202.584	0		200.605	0		0.061	17413
0.064	109	0.064	19	0.064	41		200.573	0		202.587	22		200.608	21		0.064	18319
0.068	104	0.068	19	0.068	41		201.058	0		202.59	0		200.611	0		0.068	15623
0.072	46	0.072	19	0.072	40		201.061	13		203.082	0		201.493	0		0.072	16971
0.075	143	0.075	19	0.075	36		201.064	9		203.085	7		201.496	18		0.075	18853
0.079	178	0.079	20	0.079	32		201.066	0		203.088	14		201.499	9		0.079	17218
0.082	45	0.083	19	0.083	26		201.069	14		203.091	0		201.502	0		0.083	16028
0.086	155	0.086	17	0.086	20		201.072	7		203.161	0		201.638	0		0.086	16960
0.09	104	0.09	14	0.09	17		201.075	14		203.164	4		201.641	19		0.09	16347
0.093	45	0.094	12	0.094	16		201.078	7		203.167	16		201.644	3		0.094	15986
0.097	124	0.097	10	0.097	18		201.081	0		203.17	0		201.647	0		0.097	17339
0.101	109	0.101	9	0.101	22		201.084	0		203.555	0		202.002	0		0.101	17419
0.104	86	0.104	10	0.104	29		201.087	39		203.558	19		202.005	20		0.104	18935
0.108	65	0.108	12	0.108	37		201.09	75		203.561	20		202.008	0		0.108	18115
0.112	158	0.112	13	0.112	44		201.093	53		203.564	12		202.028	0		0.112	18886
0.115	92	0.115	15	0.115	50		201.095	75		203.567	0		202.031	8		0.115	17921
0.119	110	0.119	15	0.119	54		201.098	36		204.055	0		202.034	12		0.119	18099
0.123	64	0.123	16	0.123	55		201.101	25		204.058	22		202.037	0		0.123	17457
0.126	134	0.126	16	0.126	52		201.104	0		204.06	0		202.127	0		0.126	18085
0.13	112	0.13	17	0.13	49		201.107	5		204.119	0		202.13	8		0.13	17892
0.134	20	0.134	18	0.134	45		201.11	21		204.122	10		202.133	12		0.134	18662
0.137	67	0.137	19	0.137	42		201.113	0		204.125	34		202.136	0		0.137	16907
0.141	132	0.141	20	0.141	41		201.156	0		204.128	28		202.357	0		0.141	17886
0.145	110	0.145	21	0.145	43		201.159	8		204.131	46		202.36	12		0.145	17877
0.148	87	0.148	22	0.148	46		201.162	12		204.133	33		202.363	12		0.148	15927
0.152	47	0.152	22	0.152	47		201.165	0		204.136	60		202.366	0		0.152	16836
0.155	88	0.156	22	0.156	48		201.345	0		204.139	51		204.125	0		0.156	15923
0.159	105	0.159	20	0.159	47		201.348	22		204.142	0		204.128	24		0.159	16029
0.163	43	0.163	18	0.163	43		201.351	0		204.145	33		204.131	52		0.163	17696
0.166	145	0.167	16	0.167	39		201.458	0		204.148	30		204.133	45		0.167	17870
0.17	153	0.17	14	0.17	36		201.461	8		204.151	35		204.136	73		0.17	19112
0.174	69	0.174	14	0.174	33		201.464	12		204.154	35		204.139	144		0.174	15785
0.177	65	0.177	14	0.177	32		201.467	0		204.157	20		204.142	130		0.177	15658
0.181	154	0.181	14	0.181	33		201.583	0		204.16	0		204.145	57		0.181	16922
0.185	45	0.185	14	0.185	36		201.586	4		207.982	0		204.148	47		0.185	16414
0.188	61	0.188	13	0.188	39		201.589	37		207.984	7		204.151	0		0.188	15468
0.192	188	0.192	12	0.192	44		201.592	10		207.987	14		204.944	0		0.192	16521
0.196	142	0.196	11	0.196	47		201.595	15		207.99	0		204.947	12		0.196	15557
0.199	84	0.199	12	0.199	48		201.598	0		208.605	0		204.95	8		0.199	17034
0.203	20	0.203	15	0.203	47		202.077	0		208.608	12		204.953	0		0.203	14907
0.207	166	0.207	18	0.207	44		202.08	20		208.611	8		205.006	0		0.207	15856
0.21	72	0.21	20	0.21	41		202.083	0		208.614	0		205.009	8		0.21	16194
0.214	65	0.214	21	0.214	37		202.092	0		208.818	0		205.012	12		0.214	17008
0.218	155	0.218	21	0.218	36		202.095	29		208.821	12		205.014	0		0.218	17333
0.221	58	0.221	20	0.221	36		202.098	3		208.823	8		205.105	0		0.221	15202
0.225	66	0.225	20	0.225	37		202.101	40		208.826	0		205.108	7		0.225	17497
0.229	70	0.229	21	0.229	38		202.104	3		209.066	0		205.111	14		0.229	16315
0.232	62	0.232	22	0.232	40		202.107	0		209.069	14		205.114	0		0.232	16757
0.236	20	0.236	25	0.236	41		202.211	0		209.072	7		205.117	27		0.236	16805
0.24	138	0.24	27	0.24	41		202.214	12		209.075	0		205.12	5		0.24	16262
0.243	128	0.243	28	0.243	41		202.217	8		209.554	0		205.123	25		0.243	16068
0.247	93	0.247	27	0.247	41		202.22	0		209.558	12		205.126	0		0.247	15287
0.25	85	0.251	26	0.251	38		202.575	0		209.56	12		205.129	21		0.251	16210
0.254	128	0.254	25	0.254	35		202.578	16		209.563	0		205.132	0		0.254	17565
0.258	133	0.258	23	0.258	32		202.581	4		210.572	0		205.141	0		0.258	15424
0.261	122	0.262	22	0.262	29		202.584	0		210.575	4		205.143	6		0.262	17721
0.265	66	0.265	21	0.265	27		203.047	0		210.578	16		205.146	18		0.265	15870
0.269	40	0.269	20	0.269	26		203.05	21		210.581	0		205.149	25		0.269	15287
0.272	94	0.272	18	0.272	25		203.053	0		210.596	0		205.152	22		0.272	15298
0.276	95	0.276	16	0.276	25		203.144	0		210.599	28		205.155	0		0.276	16954
0.28	88	0.28	13	0.28	25		203.147	25		210.601	0		205.158	16		0.28	14644
0.283	66	0.283	11	0.283	26		203.149	19		211.636	0		205.161	50		0.283	15984
0.287	40	0.287	9	0.287	28		203.152	0		211.639	3		205.164	0		0.287	16524
0.291	83	0.291	8	0.291	32		204.072	0		211.642	19		206.124	0		0.291	15648
0.294	43	0.294	8	0.294	37		204.075	22		211.645	0		206.126	22		0.294	15592
0.298	113	0.298	10	0.298	40		204.078	0		212.673	0		206.129	0		0.298	16274
0.302	69	0.302	13	0.302	41		204.561	0		212.677	14		206.82	0		0.302	15365
0.305	106	0.305	16	0.305	40		204.564	25		212.679	7		206.823	8		0.305	16616
0.309	67	0.309	19	0.309	36		204.566	0		212.682	0		206.826	12		0.309	15794
0.313	113	0.313	21	0.313	30		204.569	23		213.268	0		206.829	0		0.313	16794
0.316	20	0.316	21	0.316	25		204.572	0		213.271	8		207.144	0		0.316	16849
0.32	156	0.32	21	0.32	23		204.575	23		213.274	12		207.147	21		0.32	13734
0.324	42	0.324	19	0.324	22		204.578	0		213.277	0		207.15	0		0.324	14862
0.327	46	0.327	17	0.327	25		204.584	0		215.146	0		207.539	0		0.327	15379
0.331	42	0.331	16	0.331	30		204.587	14		215.149	40		207.542	7		0.331	15552
0.335	69	0.335	16	0.335	36		204.59	38		215.152	22		207.545	16		0.335	15047
0.338	24	0.338	16	0.338	42		204.593	38		215.155	0		207.548	0		0.338	15551
0.342	148	0.342	18	0.342	47		204.596	0		216.14	0		207.551	27		0.342	15927
0.345	170	0.345	19	0.345	51		205.003	0		216.143	8		207.554	0		0.345	15040
0.349	87	0.349	19	0.349	51		205.006	8		216.146	12		207.613	0		0.349	16039
0.353	148	0.353	18	0.353	49		205.009	16		216.149	0		207.616	8		0.353	17188
0.356	86	0.356	17	0.356	45		205.012	0		216.315	0		207.619	23		0.356	15364
0.36	21	0.36	14	0.36	40		205.044	0		216.318	21		207.622	0		0.36	15888
0.364	120	0.364	12	0.364	34		205.047	10		216.321	0		207.639	0		0.364	16179
0.367	129	0.367	10	0.367	30		205.05	65		216.902	0		207.642	6		0.367	16250
0.371	91	0.371	10	0.371	29		205.053	65		216.905	4		207.645	18		0.371	15234
0.375	86	0.375	10	0.375	30		205.055	50		216.908	16		207.648	0		0.375	15697
0.378	68	0.378	12	0.378	34		205.059	49		216.911	0		207.716	0		0.378	16743
0.382	97	0.382	13	0.382	39		205.061	114		217.804	0		207.719	8		0.382	16700
0.386	86	0.386	14	0.386	44		205.064	89		217.807	23		207.722	12		0.386	16925
0.389	90	0.389	14	0.389	48		205.067	7		217.81	0		207.725	0		0.389	15371
0.393	85	0.393	15	0.393	50		205.07	34		218.448	0		208.197	0		0.393	16256
0.397	63	0.397	15	0.397	50		205.073	11		218.451	19		208.2	10		0.397	15123
0.4	67	0.4	16	0.4	49		205.076	0		218.454	5		208.203	12		0.4	15504
0.404	21	0.404	17	0.404	48		205.079	11		218.457	0		208.206	0		0.404	15327
0.408	93	0.408	18	0.408	47		205.082	13		219.002	0		208.608	0		0.408	16993
0.411	43	0.411	19	0.411	47		205.085	0		219.005	8		208.611	23		0.411	16340
0.415	64	0.415	20	0.415	48		205.149	0		219.008	12		208.614	0		0.415	16266
0.419	85	0.418	20	0.418	48		205.152	12		219.011	0		208.948	0		0.418	15770
0.422	21	0.422	20	0.422	48		205.155	8		219.159	0		208.951	4		0.422	15820
0.426	64	0.426	19	0.426	48		205.158	0		219.162	8		208.954	16		0.426	17263
0.429	66	0.429	18	0.429	47		205.293	0		219.165	12		208.957	0		0.429	17208
0.433	103	0.433	17	0.433	45		205.296	8		219.168	0		209.016	0		0.433	16020
0.437	168	0.437	17	0.437	43		205.299	22		219.805	0		209.019	6		0.437	15633
0.44	44	0.44	18	0.44	40		205.302	0		219.808	3		209.022	18		0.44	14978
0.444	65	0.444	20	0.444	36		205.545	0		219.811	19		209.025	0		0.444	16816
0.448	126	0.448	23	0.448	32		205.548	7		219.814	0		209.175	0		0.448	16270
0.451	66	0.451	26	0.451	30		205.551	14		221.111	0		209.179	12		0.451	15958
0.455	70	0.455	29	0.455	29		205.554	8		221.114	12		209.181	12		0.455	15932
0.459	0	0.459	30	0.459	30		205.557	26		221.118	8		209.184	6		0.459	14736
0.462	95	0.462	30	0.462	33		205.56	26		221.12	0		209.187	18		0.462	14932
0.466	68	0.466	28	0.466	36		205.563	29		221.398	0		209.19	0		0.466	16791
0.47	64	0.47	25	0.47	37		205.566	0		221.401	22		209.572	0		0.47	15629
0.473	128	0.473	21	0.473	36		205.569	24		221.404	0		209.575	8		0.473	16064
0.477	157	0.477	19	0.477	34		205.572	35		221.571	0		209.578	12		0.477	15603
0.481	155	0.481	18	0.481	29		205.575	18		221.574	8		209.581	0		0.481	16113
0.484	50	0.484	19	0.484	23		205.577	16		221.577	12		210.055	0		0.484	15729
0.488	145	0.488	21	0.488	18		205.58	8		221.58	0		210.058	10		0.488	16231
0.492	104	0.491	24	0.491	14		205.583	0		223.935	0		210.061	12		0.491	15876
0.495	40	0.495	27	0.495	11		205.988	0		223.938	21		210.064	0		0.495	15728
0.499	63	0.499	30	0.499	9		205.991	14		223.941	0		210.575	0		0.499	16262
0.503	162	0.502	31	0.502	8		205.994	7		224.186	0		210.578	7		0.502	17238
0.506	113	0.506	31	0.506	8		205.997	0		224.189	7		210.581	14		0.506	16508
0.51	62	0.51	31	0.51	10		206.041	0		224.192	14		210.584	0		0.51	15776
0.513	67	0.513	30	0.513	12		206.044	22		224.195	0		210.997	0		0.513	17501
0.517	81	0.517	27	0.517	16		206.047	0		224.205	0		211	7		0.517	16048
0.521	201	0.521	24	0.521	20		206.062	0		224.208	7		211.003	14		0.521	16653
0.524	106	0.524	22	0.524	24		206.065	6		224.211	14		211.006	0		0.524	15800
0.528	76	0.528	21	0.528	27		206.068	18		224.214	0		211.008	0		0.528	16712
0.532	127	0.532	20	0.532	30		206.071	0		225.85	0		211.012	6		0.532	15571
0.535	65	0.535	21	0.535	31		206.082	0		225.853	7		211.014	18		0.535	17343
0.539	88	0.539	21	0.539	32		206.085	7		225.856	14		211.018	0		0.539	16036
0.543	93	0.543	22	0.543	32		206.088	14		225.859	0		211.041	0		0.543	16629
0.546	28	0.546	22	0.546	31		206.091	0		227.162	0		211.044	4		0.546	15494
0.55	60	0.55	22	0.55	29		206.553	0		227.165	8		211.047	16		0.55	15207
0.554	61	0.554	20	0.554	27		206.556	8		227.168	12		211.05	0		0.554	15556
0.557	217	0.557	20	0.557	24		206.559	16		227.171	0		211.172	0		0.557	15954
0.561	93	0.561	19	0.561	21		206.561	0		227.433	0		211.175	14		0.561	16756
0.565	61	0.564	18	0.564	18		206.709	0		227.436	21		211.178	7		0.564	16786
0.568	40	0.568	17	0.568	16		206.712	7		227.44	0		211.181	0		0.568	17169
0.572	71	0.572	17	0.572	14		206.714	14		227.452	0		211.205	0		0.572	18055
0.576	0	0.575	16	0.575	15		206.717	0		227.455	7		211.208	8		0.575	17335
0.579	60	0.579	15	0.579	18		207	0		227.458	16		211.211	12		0.579	17891
0.583	163	0.583	15	0.583	23		207.003	22		227.461	0		211.214	0		0.583	17771
0.586	90	0.586	16	0.586	27		207.006	0		227.733	0		212.026	0		0.586	18494
0.59	124	0.59	16	0.59	31		207.185	0		227.736	12		212.029	6		0.59	18582
0.594	107	0.594	18	0.594	34		207.188	14		227.739	8		212.032	17		0.594	18653
0.597	0	0.597	20	0.597	34		207.191	7		227.742	0		212.035	0		0.597	19534
0.601	82	0.601	22	0.601	32		207.194	0		229.614	0		213.345	0		0.601	19584
0.605	20	0.605	22	0.605	29		207.56	0		229.617	25		213.348	5		0.605	17254
0.608	46	0.608	22	0.608	25		207.563	7		229.62	0		213.351	22		0.608	19064
0.612	22	0.612	22	0.612	22		207.566	19		229.965	0		213.354	0		0.612	19119
0.616	91	0.616	22	0.616	21		207.569	0		229.968	20		213.994	0		0.616	17352
0.619	103	0.619	23	0.619	21		207.713	0		229.971	10		213.998	10		0.619	19377
0.623	128	0.623	25	0.623	23		207.716	10		229.974	0		214	12		0.623	20198
0.627	23	0.627	26	0.627	28		207.719	12		230.257	0		214.004	0		0.627	19485
0.63	68	0.63	27	0.63	33		207.722	0		230.26	8		214.654	0		0.63	18394
0.634	150	0.634	26	0.634	39		209.054	0		230.263	12		214.657	12		0.634	19321
0.638	75	0.638	26	0.638	45		209.057	25		230.266	0		214.66	12		0.638	21712
0.641	65	0.641	25	0.641	51		209.06	23		231.133	0		214.663	0		0.641	21420
0.645	103	0.645	24	0.645	56		209.063	20		231.136	21		214.869	0		0.645	22429
0.649	109	0.649	25	0.649	62		209.066	0		231.139	26		214.873	12		0.649	23293
0.652	88	0.652	26	0.652	68		209.069	64		231.142	18		214.875	8		0.652	24436
0.656	42	0.656	27	0.656	73		209.072	47		231.145	0		214.879	0		0.656	25500
0.66	80	0.66	30	0.66	77		209.075	191		231.155	0		214.881	23		0.66	24115
0.663	43	0.663	32	0.663	79		209.078	423		231.158	26		214.885	0		0.663	28474
0.667	123	0.667	34	0.667	79		209.081	349		231.161	0		215.134	0		0.667	29572
0.67	112	0.671	36	0.671	75		209.084	227		231.419	0		215.137	17		0.671	30406
0.674	21	0.674	36	0.674	69		209.087	303		231.423	12		215.14	9		0.674	33953
0.678	61	0.678	34	0.678	62		209.09	304		231.426	12		215.143	0		0.678	34877
0.681	47	0.682	31	0.682	54		209.093	320		231.429	0		215.152	0		0.682	37051
0.685	21	0.685	27	0.685	48		209.096	83		233.075	0		215.155	14		0.685	34299
0.689	150	0.689	23	0.689	44		209.099	31		233.078	20		215.158	11		0.689	36535
0.692	148	0.692	21	0.692	42		209.101	16		233.082	0		215.161	0		0.692	34211
0.696	113	0.696	22	0.696	44		209.105	0		233.091	0		216.023	0		0.696	34082
0.7	141	0.7	25	0.7	48		209.125	0		233.094	8		216.026	23		0.7	35641
0.703	41	0.703	30	0.703	55		209.128	4		233.097	12		216.029	0		0.703	32354
0.707	115	0.707	35	0.707	63		209.131	16		233.1	0		216.182	0		0.707	32005
0.711	48	0.711	39	0.711	71		209.134	0		233.119	0		216.185	13		0.711	30056
0.714	46	0.715	40	0.715	76		209.528	0		233.122	22		216.188	9		0.715	32914
0.718	20	0.718	39	0.718	77		209.531	10		233.125	23		216.191	0		0.718	28611
0.722	113	0.722	36	0.722	76		209.534	23		233.128	0		216.444	0		0.722	27366
0.725	40	0.725	32	0.725	72		209.537	0		233.132	17		216.447	3		0.725	27160
0.729	140	0.729	28	0.729	67		209.554	0		233.135	42		216.45	19		0.729	25792
0.733	87	0.733	25	0.733	62		209.558	7		233.138	8		216.453	0		0.733	24681
0.736	69	0.736	22	0.736	59		209.56	14		233.141	80		217.363	0		0.736	24115
0.74	43	0.74	20	0.74	57		209.563	0		233.144	242		217.366	8		0.74	22002
0.744	132	0.744	18	0.744	56		209.566	12		233.147	534		217.369	12		0.744	21889
0.747	84	0.747	17	0.747	56		209.569	48		233.15	3054		217.373	0		0.747	22424
0.751	130	0.751	17	0.751	57		209.572	17		233.153	10020		219.047	0		0.751	25433
0.755	131	0.755	18	0.755	58		209.575	52		233.157	22760		219.05	20		0.755	24631
0.758	92	0.758	22	0.758	60		209.578	47		233.16	26310		219.053	0		0.758	23273
0.762	151	0.762	25	0.762	62		209.581	111		233.163	21300		220.993	0		0.762	24346
0.765	21	0.766	26	0.766	63		209.584	60		233.166	11230		220.996	8		0.766	24938
0.769	80	0.769	27	0.769	63		209.587	82		233.169	4346		220.999	12		0.769	22942
0.773	108	0.773	25	0.773	64		209.59	68		233.172	1531		221.002	0		0.773	22551
0.776	65	0.777	22	0.777	62		209.593	28		233.175	403		222.184	0		0.777	22639
0.78	109	0.78	18	0.78	59		209.596	12		233.178	138		222.187	22		0.78	22534
0.784	134	0.784	16	0.784	56		209.599	0		233.182	77		222.19	0		0.784	24869
0.787	103	0.788	16	0.788	51		209.602	0		233.185	24		222.455	0		0.788	24672
0.791	182	0.791	16	0.791	47		209.605	6		233.188	0		222.458	19		0.791	23151
0.795	225	0.795	18	0.795	44		209.608	18		233.191	22		222.462	3		0.795	25624
0.798	194	0.799	21	0.799	42		209.611	0		233.194	0		222.464	0		0.799	24102
0.802	235	0.802	25	0.802	42		210.07	0		234.023	0		223.112	0		0.802	26037
0.806	131	0.806	27	0.806	43		210.073	8		234.026	18		223.115	14		0.806	25381
0.809	209	0.81	29	0.81	44		210.076	24		234.029	9		223.118	7		0.81	25946
0.813	140	0.813	30	0.813	45		210.079	8		234.032	0		223.121	0		0.813	25510
0.817	202	0.817	29	0.817	46		210.082	0		234.098	0		223.149	0		0.817	24576
0.82	185	0.821	26	0.821	45		210.088	0		234.101	6		223.152	4		0.821	25611
0.824	145	0.824	22	0.824	45		210.091	8		234.104	17		223.155	16		0.824	23598
0.828	108	0.828	19	0.828	43		210.094	12		234.107	0		223.158	0		0.828	25078
0.831	88	0.832	17	0.832	42		210.097	0		234.129	0		223.185	0		0.832	25825
0.835	229	0.835	15	0.835	40		210.462	0		234.132	21		223.189	10		0.835	24568
0.839	201	0.839	13	0.839	38		210.465	8		234.136	19		223.191	15		0.839	23267
0.842	150	0.843	13	0.843	37		210.468	12		234.139	5		223.195	0		0.843	22108
0.846	156	0.846	13	0.846	36		210.471	0		234.142	15		223.987	0		0.846	23154
0.85	146	0.85	12	0.85	36		211.014	0		234.145	44		223.99	20		0.85	22621
0.853	128	0.853	12	0.853	37		211.018	13		234.148	132		223.993	0		0.853	22206
0.857	175	0.857	13	0.857	38		211.02	9		234.151	247		224.094	0		0.857	22150
0.86	105	0.861	15	0.861	38		211.023	0		234.154	568		224.097	23		0.861	23366
0.864	42	0.864	19	0.864	37		211.062	0		234.157	807		224.1	0		0.864	23592
0.868	68	0.868	25	0.868	36		211.065	21		234.161	1094		224.186	0		0.868	21834
0.871	152	0.872	32	0.872	37		211.068	0		234.164	1074		224.189	21		0.872	22244
0.875	105	0.875	41	0.875	39		211.568	0		234.167	866		224.192	0		0.875	20620
0.879	153	0.879	49	0.879	45		211.571	8		234.17	540		224.195	0		0.879	23905
0.882	75	0.883	56	0.883	55		211.574	12		234.173	490		224.198	25		0.883	27499
0.886	164	0.886	62	0.886	65		211.577	0		234.176	235		224.202	13		0.886	36678
0.89	96	0.89	65	0.89	72		211.782	0		234.179	168		224.205	9		0.89	43056
0.893	126	0.894	65	0.894	76		211.785	11		234.183	76		224.208	0		0.894	54490
0.897	57	0.897	63	0.897	75		211.788	13		234.186	54		225.036	0		0.897	61705
0.901	134	0.909	58	0.909	70		211.791	0		234.189	0		225.039	4		0.909	35821
0.912	25	0.913	51	0.913	62		212.012	0		235.145	0		225.042	16		0.913	55254
0.916	42	0.924	44	0.924	53		212.014	22		235.148	12		225.045	0		0.924	19006
0.928	87	0.928	37	0.928	46		212.017	0		235.151	12		225.048	0		0.928	27835
0.931	43	0.932	31	0.932	40		212.059	0		235.154	22		225.051	22		0.932	23185
0.935	133	0.935	26	0.935	36		212.062	12		235.157	43		225.054	0		0.935	22641
0.939	112	0.939	22	0.939	34		212.065	8		235.161	19		226.102	0		0.939	19187
0.942	42	0.943	19	0.943	34		212.068	20		235.164	78		226.105	19		0.943	19885
0.946	192	0.946	16	0.946	36		212.071	0		235.167	20		226.108	3		0.946	18473
0.95	127	0.95	14	0.95	38		212.223	0		235.17	4		226.111	0		0.95	19802
0.953	45	0.954	13	0.954	39		212.226	19		235.173	24		226.114	12		0.954	18680
0.957	107	0.957	12	0.957	39		212.229	3		235.176	15		226.118	8		0.957	17431
0.961	92	0.961	13	0.961	38		212.232	0		235.179	27		226.121	0		0.961	17427
0.964	242	0.965	13	0.965	36		212.235	26		235.183	24		226.173	0		0.965	18614
0.968	125	0.968	13	0.968	34		212.238	23		235.186	8		226.176	14		0.968	17182
0.972	130	0.972	13	0.972	33		212.241	20		235.189	8		226.179	7		0.972	18231
0.975	47	0.976	12	0.976	32		212.244	37		235.192	16		226.182	0		0.976	19137
0.979	46	0.979	12	0.979	33		212.247	21		235.195	0		226.521	0		0.979	18557
0.982	135	0.983	12	0.983	33		212.25	16		235.292	0		226.524	8		0.983	17525
0.986	105	0.986	13	0.986	33		212.253	4		235.296	12		226.527	12		0.986	18019
0.99	62	0.99	13	0.99	33		212.256	0		235.299	8		226.53	0		0.99	17154
0.993	46	0.994	13	0.994	33		212.357	0		235.302	0		227.029	0		0.994	17015
0.997	20	0.997	14	0.997	32		212.36	12		236.172	0		227.032	14		0.997	16741
1.001	179	1.001	15	1.001	33		212.363	8		236.175	17		227.036	7		1.001	16700
1.004	48	1.005	16	1.005	34		212.366	0		236.179	6		227.039	0		1.005	17559
1.008	43	1.008	18	1.008	36		212.566	0		236.182	0		227.085	0		1.008	17991
1.012	20	1.012	21	1.012	40		212.569	4		238.218	0		227.088	14		1.012	16986
1.015	23	1.016	23	1.016	45		212.572	16		238.221	14		227.091	7		1.016	18760
1.019	70	1.019	26	1.019	49		212.575	0		238.224	7		227.094	0		1.019	18518
1.023	84	1.023	27	1.023	54		212.578	15		238.227	0		227.125	0		1.023	16711
1.026	41	1.027	27	1.027	57		212.581	24		239.334	0		227.128	16		1.027	16572
1.03	90	1.03	25	1.03	57		212.584	7		239.337	12		227.131	4		1.03	16603
1.034	0	1.034	23	1.034	55		212.587	0		239.34	8		227.134	0		1.034	17292
1.037	129	1.038	21	1.038	51		212.59	7		239.343	0		227.196	0		1.038	18209
1.041	108	1.041	19	1.041	45		212.593	14		240.021	0		227.199	12		1.041	18371
1.044	46	1.045	19	1.045	39		212.596	0		240.024	23		227.202	8		1.045	17686
1.048	83	1.049	21	1.049	35		213.053	0		240.028	0		227.205	0		1.049	18602
1.052	44	1.052	23	1.052	32		213.056	8		240.078	0		227.628	0		1.052	16906
1.055	65	1.056	26	1.056	31		213.059	12		240.082	21		227.631	12		1.056	17049
1.059	69	1.059	27	1.059	30		213.062	0		240.085	0		227.634	8		1.059	16237
1.063	176	1.063	28	1.063	30		213.253	0		240.196	0		227.637	0		1.063	17391
1.066	62	1.067	26	1.067	29		213.256	31		240.199	14		227.989	0		1.067	18306
1.07	49	1.07	23	1.07	29		213.259	0		240.202	7		227.992	7		1.07	18974
1.074	62	1.074	19	1.074	29		213.609	0		240.205	0		227.995	36		1.074	17552
1.077	41	1.078	14	1.078	30		213.612	7		240.253	0		227.999	0		1.078	17828
1.081	45	1.081	10	1.081	32		213.614	16		240.256	12		228.107	0		1.081	17867
1.085	83	1.085	6	1.085	35		213.618	0		240.259	15		228.11	23		1.085	17729
1.088	65	1.089	4	1.089	37		214.012	0		240.262	32		228.113	0		1.089	18787
1.092	26	1.092	3	1.092	38		214.016	8		240.265	12		228.181	0		1.092	17256
1.096	106	1.096	4	1.096	37		214.018	16		240.269	0		228.184	18		1.096	17298
1.099	105	1.1	6	1.1	33		214.022	0		241.307	0		228.187	11		1.1	17780
1.103	45	1.103	9	1.103	27		214.048	0		241.31	4		228.19	0		1.103	17020
1.107	25	1.107	12	1.107	22		214.051	12		241.313	16		228.261	0		1.107	18439
1.11	84	1.111	15	1.111	18		214.054	12		241.316	0		228.264	19		1.111	17800
1.114	108	1.114	18	1.114	17		214.057	0		243.352	0		228.267	3		1.114	18456
1.118	40	1.118	19	1.118	21		214.063	0		243.355	20		228.27	0		1.118	18356
1.121	27	1.122	18	1.122	28		214.066	21		243.358	0		228.277	0		1.122	17471
1.125	21	1.125	18	1.125	37		214.069	0		244.154	0		228.28	14		1.125	18928
1.128	65	1.129	17	1.129	47		214.072	14		244.157	8		228.283	7		1.129	18335
1.132	67	1.133	16	1.133	57		214.075	7		244.16	12		228.286	0		1.133	20233
1.136	21	1.136	17	1.136	62		214.078	0		244.163	0		230.089	0		1.136	19643
1.139	61	1.14	19	1.14	64		214.585	0		245.348	0		230.092	7		1.14	18244
1.143	110	1.143	21	1.143	62		214.588	8		245.351	22		230.095	16		1.143	18774
1.147	108	1.147	22	1.147	57		214.591	12		245.355	0		230.098	0		1.147	18730
1.15	109	1.151	23	1.151	50		214.594	0		245.848	0		230.238	0		1.151	18335
1.154	127	1.154	23	1.154	44		215.053	0		245.851	14		230.241	12		1.154	16854
1.158	135	1.158	21	1.158	39		215.056	7		245.855	7		230.244	12		1.158	16169
1.161	129	1.162	19	1.162	37		215.059	14		245.858	0		230.247	0		1.162	18897
1.165	149	1.165	17	1.165	37		215.062	0		245.877	0		230.25	0		1.165	18518
1.169	113	1.169	14	1.169	39		215.176	0		245.88	7		230.254	4		1.169	17998
1.172	132	1.173	12	1.173	41		215.179	14		245.884	16		230.257	34		1.173	18303
1.176	63	1.176	11	1.176	41		215.182	7		245.887	0		230.26	0		1.176	16759
1.18	142	1.18	10	1.18	40		215.185	0		245.935	0		230.922	0		1.18	17788
1.183	43	1.184	9	1.184	36		215.422	0		245.938	5		230.925	8		1.184	16784
1.187	64	1.187	10	1.187	32		215.425	20		245.941	25		230.928	12		1.187	17873
1.191	20	1.191	11	1.191	28		215.428	0		245.945	0		230.931	0		1.191	16736
1.194	84	1.195	12	1.195	25		215.602	0		246.571	0		231.588	0		1.195	17853
1.198	68	1.198	14	1.198	24		215.605	12		246.574	5		231.591	8		1.198	16466
1.202	45	1.202	15	1.202	23		215.608	8		246.577	25		231.594	12		1.202	18235
1.205	90	1.206	16	1.206	24		215.611	0		246.58	0		231.597	0		1.206	17171
1.209	74	1.209	16	1.209	26		216.05	0		246.812	0		231.696	0		1.209	16437
1.212	46	1.213	15	1.213	27		216.053	21		246.815	4		231.7	14		1.213	20077
1.216	91	1.217	15	1.217	29		216.056	0		246.818	16		231.703	30		1.217	19746
1.22	108	1.22	16	1.22	31		216.062	0		246.821	0		231.706	17		1.22	20095
1.223	87	1.224	17	1.224	34		216.065	16		247.027	0		231.709	49		1.224	20657
1.227	169	1.227	18	1.227	37		216.068	4		247.03	16		231.712	8		1.227	19373
1.231	0	1.231	18	1.231	40		216.071	13		247.034	4		231.715	0		1.231	21219
1.234	47	1.235	17	1.235	42		216.074	9		247.037	0		232.177	0		1.235	20593
1.238	139	1.238	16	1.238	44		216.077	0		247.378	0		232.18	20		1.238	20244
1.242	131	1.242	14	1.242	46		216.083	0		247.381	3		232.183	0		1.242	20111
1.245	24	1.246	13	1.246	48		216.086	15		247.384	19		233.078	0		1.246	20688
1.249	47	1.249	13	1.249	51		216.089	13		247.388	0		233.082	7		1.249	21968
1.253	88	1.253	15	1.253	55		216.092	0		247.845	0		233.085	14		1.253	20523
1.256	22	1.257	18	1.257	58		216.17	0		247.848	8		233.088	0		1.257	21163
1.26	130	1.26	21	1.26	59		216.173	21		247.851	12		233.144	0		1.26	21317
1.264	86	1.264	23	1.264	59		216.176	0		247.855	0		233.147	12		1.264	20702
1.267	101	1.268	24	1.268	58		216.531	0		248.573	0		233.15	8		1.268	18879
1.271	137	1.271	23	1.271	55		216.535	16		248.577	5		233.153	53		1.271	20603
1.275	64	1.275	22	1.275	53		216.537	4		248.58	21		233.157	57		1.275	20168
1.278	192	1.279	20	1.279	52		216.541	0		248.583	26		233.16	47		1.279	18648
1.282	60	1.282	19	1.282	50		216.559	0		248.586	41		233.163	16		1.282	19472
1.286	41	1.286	19	1.286	48		216.562	30		248.59	0		233.166	14		1.286	20067
1.289	0	1.29	19	1.29	46		216.565	13		248.599	0		233.169	28		1.29	18628
1.293	80	1.293	19	1.293	44		216.568	37		248.602	46		233.172	8		1.293	19104
1.296	153	1.297	19	1.297	43		216.571	8		248.606	8		233.175	13		1.297	20447
1.3	88	1.301	19	1.301	42		216.574	0		248.609	0		233.178	34		1.301	19213
1.304	150	1.304	19	1.304	41		216.577	24		249.009	0		233.182	0		1.304	18876
1.307	113	1.308	19	1.308	40		216.58	40		249.012	20		234.117	0		1.308	18312
1.311	69	1.311	19	1.311	38		216.583	7		249.016	0		234.12	14		1.311	19857
1.315	46	1.315	18	1.315	37		216.586	20		249.08	0		234.123	7		1.315	19764
1.318	46	1.319	18	1.319	36		216.589	0		249.083	17		234.126	0		1.319	18454
1.322	85	1.322	17	1.322	35		217.014	0		249.087	6		234.173	0		1.322	20311
1.326	61	1.326	16	1.326	33		217.017	21		249.09	0		234.176	8		1.326	18485
1.329	25	1.33	14	1.33	32		217.02	0		249.093	21		234.179	12		1.33	17504
1.333	66	1.333	13	1.333	29		217.023	0		249.096	0		234.183	0		1.333	16987
1.337	208	1.337	12	1.337	27		217.026	12		249.135	0		235.048	0		1.337	17792
1.34	138	1.341	12	1.341	25		217.029	8		249.138	8		235.051	21		1.341	17943
1.344	45	1.344	11	1.344	24		217.032	0		249.142	12		235.054	0		1.344	18744
1.348	83	1.348	12	1.348	25		217.035	8		249.145	0		235.126	0		1.348	18922
1.351	48	1.352	12	1.352	27		217.038	38		250.588	0		235.129	26		1.352	18251
1.355	68	1.355	12	1.355	29		217.041	0		250.591	4		235.132	2		1.355	18757
1.359	183	1.359	12	1.359	30		217.05	0		250.594	16		235.136	0		1.359	20104
1.362	47	1.363	13	1.363	30		217.053	35		250.597	12		235.157	0		1.363	18298
1.366	62	1.366	14	1.366	28		217.056	142		250.601	16		235.161	7		1.366	17784
1.37	86	1.37	14	1.37	27		217.059	117		250.604	12		235.164	14		1.37	19588
1.373	68	1.374	15	1.374	27		217.062	215		250.607	0		235.167	0		1.374	19086
1.377	85	1.377	15	1.377	29		217.065	208		250.61	0		235.205	0		1.377	18794
1.38	42	1.381	15	1.381	34		217.068	175		250.613	29		235.208	4		1.381	20899
1.384	122	1.385	15	1.385	40		217.071	180		250.617	37		235.211	16		1.385	18179
1.388	115	1.388	16	1.388	47		217.074	179		250.62	0		235.214	0		1.388	17625
1.391	70	1.392	16	1.392	53		217.077	147		251.142	0		235.22	0		1.392	18506
1.395	74	1.396	15	1.396	56		217.08	125		251.145	8		235.223	23		1.396	18084
1.399	23	1.399	14	1.399	55		217.083	60		251.148	12		235.226	0		1.399	18517
1.402	0	1.403	14	1.403	53		217.086	43		251.151	0		236.128	0		1.403	16941
1.406	182	1.406	13	1.406	51		217.089	52		253.378	0		236.131	14		1.406	17991
1.41	170	1.41	13	1.41	50		217.092	22		253.381	12		236.134	7		1.41	18046
1.413	172	1.414	14	1.414	52		217.095	36		253.384	12		236.138	0		1.414	19039
1.417	47	1.417	17	1.417	56		217.098	0		253.388	0		236.163	0		1.417	17823
1.421	113	1.421	19	1.421	62		217.101	8		254.601	0		236.166	21		1.421	18782
1.424	108	1.425	22	1.425	66		217.104	12		254.604	25		236.169	0		1.425	19542
1.428	42	1.428	25	1.428	70		217.107	0		254.607	0		236.628	0		1.428	22476
1.432	190	1.432	28	1.432	73		217.119	0		255.467	0		236.631	25		1.432	23995
1.435	127	1.436	29	1.436	74		217.122	22		255.47	8		236.635	0		1.436	23696
1.439	140	1.439	30	1.439	72		217.125	0		255.473	12		237.085	0		1.439	25815
1.443	86	1.443	29	1.443	70		217.55	0		255.477	0		237.088	34		1.443	25402
1.446	44	1.447	27	1.447	67		217.554	7		255.568	0		237.091	8		1.447	26487
1.45	109	1.45	25	1.45	61		217.556	17		255.571	12		237.095	0		1.45	27324
1.454	65	1.454	23	1.454	56		217.56	77		255.575	8		237.205	0		1.454	26918
1.457	92	1.458	22	1.458	52		217.563	123		255.578	24		237.208	20		1.458	27914
1.461	106	1.461	22	1.461	48		217.566	72		255.581	4		237.211	0		1.461	29620
1.465	62	1.465	23	1.465	45		217.569	62		255.585	0		237.214	12		1.465	28529
1.468	49	1.469	24	1.469	43		217.572	24		255.882	0		237.217	16		1.469	27148
1.472	65	1.472	26	1.472	40		217.575	62		255.886	14		237.221	12		1.472	29265
1.476	109	1.476	28	1.476	35		217.578	26		255.889	7		237.224	21		1.476	25682
1.479	60	1.48	30	1.48	30		217.581	58		255.892	0		237.227	0		1.48	25726
1.483	108	1.483	31	1.483	25		217.584	56		256.056	0		238.091	0		1.483	25015
1.487	63	1.487	32	1.487	19		217.587	7		256.059	7		238.094	8		1.487	23699
1.49	0	1.491	31	1.491	16		217.59	14		256.062	14		238.097	12		1.491	25116
1.494	20	1.494	29	1.494	14		217.593	0		256.066	7		238.101	0		1.494	24870
1.497	51	1.498	25	1.498	15		217.997	0		256.069	38		238.218	0		1.498	24847
1.501	42	1.51	23	1.51	16		218	8		256.072	27		238.221	12		1.51	17013
1.505	131	1.513	20	1.513	20		218.004	12		256.076	0		238.224	12		1.513	21952
1.508	68	1.517	20	1.517	25		218.006	0		256.092	0		238.227	0		1.517	22902
1.512	44	1.52	21	1.52	29		218.043	0		256.095	20		239.074	0		1.52	22308
1.516	112	1.524	23	1.524	32		218.046	23		256.099	0		239.077	8		1.524	21331
1.519	44	1.528	24	1.528	35		218.049	0		256.239	0		239.081	16		1.528	19717
1.523	44	1.531	24	1.531	36		218.052	84		256.243	8		239.084	0		1.531	22601
1.527	83	1.535	23	1.535	35		218.055	76		256.246	12		239.09	0		1.535	21495
1.53	65	1.539	20	1.539	33		218.058	271		256.249	0		239.093	21		1.539	21439
1.534	66	1.542	17	1.542	31		218.061	301		256.252	0		239.096	0		1.542	21131
1.538	89	1.546	15	1.546	27		218.064	525		256.256	8		239.163	0		1.546	19076
1.541	151	1.55	13	1.55	24		218.067	545		256.259	12		239.166	20		1.55	20558
1.545	84	1.553	14	1.553	22		218.07	443		256.262	0		239.169	0		1.553	20375
1.549	92	1.557	15	1.557	21		218.073	293		256.305	0		239.584	0		1.557	19412
1.552	24	1.561	17	1.561	21		218.076	235		256.308	8		239.587	8		1.561	18266
1.556	110	1.564	19	1.564	22		218.079	202		256.311	12		239.59	23		1.564	18745
1.56	42	1.568	21	1.568	25		218.082	240		256.315	0		239.593	0		1.568	20226
1.563	114	1.572	21	1.572	29		218.085	121		256.528	0		240.031	0		1.572	20977
1.567	74	1.575	21	1.575	32		218.088	167		256.531	18		240.034	22		1.575	21313
1.57	64	1.579	21	1.579	35		218.091	52		256.534	9		240.037	0		1.579	19679
1.574	92	1.583	20	1.583	37		218.094	0		256.538	0		240.05	0		1.583	19172
1.578	133	1.586	19	1.586	39		218.551	0		256.557	0		240.053	3		1.586	19982
1.581	20	1.59	18	1.59	40		218.554	3		256.56	12		240.056	19		1.59	18435
1.585	75	1.594	18	1.594	42		218.557	50		256.564	28		240.059	0		1.594	20109
1.589	28	1.597	19	1.597	44		218.56	39		256.567	126		240.091	0		1.597	18792
1.592	129	1.601	19	1.601	46		218.563	79		256.57	46		240.094	6		1.601	19854
1.596	108	1.604	20	1.604	48		218.566	86		256.574	15		240.097	17		1.604	20781
1.6	110	1.608	19	1.608	48		218.569	157		256.577	24		240.101	0		1.608	20072
1.603	85	1.612	18	1.612	47		218.572	93		256.58	86		240.18	0		1.612	19871
1.607	127	1.615	16	1.615	44		218.575	15		256.583	33		240.183	7		1.615	20051
1.611	85	1.619	14	1.619	40		218.578	27		256.587	29		240.186	26		1.619	19328
1.614	22	1.623	12	1.623	36		218.581	35		256.59	14		240.189	8		1.623	19697
1.618	88	1.626	11	1.626	33		218.584	29		256.593	25		240.192	17		1.626	19047
1.622	47	1.63	10	1.63	31		218.587	38		256.596	0		240.196	9		1.63	17575
1.625	84	1.634	10	1.634	31		218.59	14		256.6	20		240.199	36		1.634	18776
1.629	61	1.637	11	1.637	32		218.593	0		256.603	31		240.202	13		1.637	16577
1.633	125	1.641	11	1.641	34		218.611	0		256.606	0		240.205	35		1.641	17397
1.636	163	1.645	11	1.645	34		218.614	20		257.062	0		240.208	9		1.645	17332
1.64	44	1.648	11	1.648	34		218.617	5		257.065	17		240.212	0		1.648	17379
1.643	43	1.652	10	1.652	34		218.62	0		257.069	16		240.224	0		1.652	17874
1.647	142	1.656	10	1.656	33		219.008	0		257.072	14		240.227	8		1.656	18118
1.651	40	1.659	9	1.659	32		219.011	19		257.075	23		240.231	12		1.659	17318
1.654	152	1.663	9	1.663	32		219.014	7		257.079	0		240.234	0		1.663	17618
1.658	86	1.667	8	1.667	32		219.017	0		257.088	0		240.579	0		1.667	15890
1.662	135	1.67	9	1.67	34		219.038	0		257.092	18		240.583	19		1.67	18929
1.665	178	1.674	9	1.674	35		219.041	30		257.095	25		240.586	3		1.674	18966
1.669	74	1.678	9	1.678	37		219.044	30		257.098	0		240.589	0		1.678	19122
1.673	164	1.681	10	1.681	39		219.047	88		257.115	0		240.783	0		1.681	19671
1.676	142	1.685	11	1.685	41		219.05	159		257.118	12		240.786	7		1.685	18963
1.68	152	1.688	13	1.688	42		219.053	103		257.121	8		240.789	14		1.688	18507
1.684	111	1.692	15	1.692	42		219.056	163		257.125	0		240.792	0		1.692	20169
1.687	127	1.696	18	1.696	43		219.059	162		257.541	0		241.097	0		1.696	19567
1.691	0	1.699	20	1.699	44		219.062	232		257.545	19		241.1	20		1.699	20058
1.695	102	1.703	22	1.703	45		219.065	265		257.548	5		241.103	0		1.703	22383
1.698	122	1.707	23	1.707	47		219.068	193		257.551	0		242.268	0		1.707	23047
1.702	75	1.71	23	1.71	49		219.071	142		257.568	0		242.271	23		1.71	23383
1.706	82	1.714	22	1.714	50		219.074	82		257.571	22		242.274	6		1.714	24990
1.709	105	1.718	21	1.718	49		219.077	75		257.574	16		242.277	30		1.718	22854
1.713	157	1.721	19	1.721	47		219.08	77		257.577	24		242.281	16		1.721	22700
1.717	88	1.725	19	1.725	44		219.083	13		257.581	13		242.284	12		1.725	22386
1.72	67	1.729	19	1.729	40		219.087	18		257.584	29		242.287	0		1.729	21202
1.724	145	1.732	20	1.732	35		219.089	31		257.587	7		242.469	0		1.732	22356
1.727	111	1.736	21	1.736	31		219.093	21		257.591	61		242.472	12		1.736	22063
1.731	157	1.74	21	1.74	27		219.096	0		257.594	7		242.475	12		1.74	20922
1.735	85	1.743	21	1.743	25		219.114	0		257.597	0		242.478	0		1.743	21002
1.738	147	1.747	21	1.747	23		219.117	12		258.074	0		243.106	0		1.747	20115
1.742	158	1.751	20	1.751	23		219.12	8		258.077	7		243.109	7		1.751	20871
1.746	128	1.754	20	1.754	25		219.123	0		258.08	21		243.113	14		1.754	18606
1.749	126	1.758	21	1.758	29		219.535	0		258.084	22		243.116	0		1.758	20797
1.753	164	1.762	21	1.762	32		219.538	13		258.087	0		243.212	0		1.762	20923
1.757	109	1.765	21	1.765	35		219.541	31		258.225	0		243.215	10		1.765	18226
1.76	106	1.769	21	1.769	37		219.544	51		258.228	10		243.218	12		1.769	19541
1.764	125	1.772	21	1.772	37		219.547	16		258.231	22		243.221	0		1.772	18511
1.768	40	1.776	21	1.776	35		219.55	7		258.235	14		243.279	0		1.776	18238
1.771	109	1.78	22	1.78	32		219.553	30		258.238	0		243.282	16		1.78	18882
1.775	84	1.783	24	1.783	29		219.556	52		258.248	0		243.285	4		1.783	19009
1.779	20	1.787	24	1.787	26		219.559	20		258.251	8		243.288	0		1.787	19819
1.782	114	1.791	24	1.791	25		219.562	59		258.255	15		243.63	0		1.791	20392
1.786	62	1.794	24	1.794	26		219.565	19		258.258	91		243.633	34		1.794	19946
1.79	87	1.798	22	1.798	30		219.568	18		258.261	200		243.636	9		1.798	18680
1.793	110	1.802	20	1.802	35		219.571	64		258.264	309		243.639	0		1.802	19365
1.797	133	1.805	17	1.805	42		219.574	8		258.268	226		244.496	0		1.805	18516
1.801	141	1.809	15	1.809	49		219.577	22		258.271	241		244.499	10		1.809	18750
1.804	41	1.813	13	1.813	53		219.581	0		258.274	295		244.503	15		1.813	19645
1.808	109	1.816	13	1.816	57		220.048	0		258.278	165		244.506	0		1.816	19860
1.812	20	1.82	13	1.82	58		220.051	10		258.281	222		244.563	0		1.82	17836
1.815	136	1.824	15	1.824	58		220.054	15		258.284	106		244.567	8		1.824	17851
1.819	104	1.827	18	1.827	56		220.057	0		258.287	51		244.57	12		1.827	18111
1.823	91	1.831	20	1.831	55		220.06	0		258.291	16		244.573	0		1.831	19439
1.826	44	1.835	21	1.835	54		220.063	26		258.294	0		245.053	0		1.835	19084
1.83	158	1.838	20	1.838	52		220.066	18		258.406	0		245.056	7		1.838	18802
1.834	171	1.842	19	1.842	51		220.069	0		258.409	21		245.06	19		1.842	18107
1.837	40	1.845	18	1.845	49		220.072	0		258.412	0		245.063	0		1.845	19522
1.841	22	1.849	19	1.849	47		220.075	7		258.468	0		245.137	0		1.849	18876
1.844	116	1.853	21	1.853	45		220.078	20		258.472	12		245.14	20		1.853	17260
1.848	75	1.856	25	1.856	43		220.081	18		258.475	8		245.143	0		1.856	18100
1.852	64	1.86	29	1.86	40		220.084	0		258.478	0		245.156	0		1.86	18165
1.855	111	1.864	32	1.864	37		220.112	0		258.564	0		245.159	14		1.864	19371
1.859	160	1.867	33	1.867	34		220.114	8		258.567	7		245.162	7		1.867	19393
1.863	116	1.871	34	1.871	33		220.118	12		258.57	14		245.165	0		1.871	18487
1.866	20	1.875	32	1.875	33		220.12	0		258.574	0		245.508	0		1.875	19146
1.87	44	1.878	30	1.878	35		220.558	0		258.584	0		245.512	22		1.878	18388
1.874	42	1.882	28	1.882	39		220.561	14		258.587	8		245.515	0		1.882	18866
1.877	187	1.886	25	1.886	42		220.564	14		258.59	12		245.617	0		1.886	19548
1.881	105	1.889	22	1.889	44		220.567	0		258.593	0		245.621	12		1.889	18453
1.885	171	1.893	20	1.893	45		220.57	0		259.005	0		245.624	8		1.893	18013
1.888	115	1.897	18	1.897	44		220.573	10		259.008	23		245.627	0		1.897	20295
1.892	87	1.9	17	1.9	40		220.576	12		259.011	23		246.173	0		1.9	19364
1.896	126	1.904	17	1.904	36		220.579	0		259.015	0		246.176	16		1.904	18108
1.899	131	1.908	16	1.908	33		221.081	0		259.067	0		246.179	4		1.908	19157
1.903	120	1.911	14	1.911	31		221.084	23		259.071	22		246.182	0		1.911	18520
1.907	20	1.915	13	1.915	30		221.087	0		259.074	0		246.516	0		1.915	18006
1.91	46	1.919	12	1.919	30		221.188	0		259.137	0		246.519	20		1.919	18291
1.914	149	1.922	13	1.922	33		221.19	7		259.14	8		246.523	0		1.922	18041
1.918	43	1.926	14	1.926	36		221.194	14		259.143	12		247.072	0		1.926	17864
1.921	66	1.93	17	1.93	39		221.197	0		259.147	0		247.076	16		1.93	18046
1.925	69	1.933	22	1.933	41		221.574	0		259.245	0		247.079	4		1.933	17621
1.928	131	1.937	27	1.937	42		221.577	24		259.249	12		247.082	0		1.937	18339
1.932	86	1.94	31	1.94	42		221.58	0		259.252	8		247.188	0		1.94	18541
1.936	93	1.944	34	1.944	42		221.76	0		259.255	0		247.191	21		1.944	19930
1.939	20	1.948	34	1.948	42		221.763	21		259.259	0		247.195	0		1.948	19410
1.943	64	1.951	31	1.951	42		221.766	0		259.262	12		247.581	0		1.951	20571
1.947	134	1.955	26	1.955	43		222.26	0		259.265	21		247.584	19		1.955	17889
1.95	68	1.959	20	1.959	46		222.263	8		259.268	23		247.587	7		1.959	17905
1.954	153	1.962	14	1.962	49		222.266	12		259.272	41		247.59	0		1.962	17164
1.958	114	1.966	10	1.966	51		222.269	0		259.275	29		247.616	0		1.966	16794
1.961	94	1.97	8	1.97	52		222.562	0		259.278	0		247.619	14		1.97	16455
1.965	0	1.973	7	1.973	51		222.565	7		259.285	0		247.623	7		1.973	16529
1.969	60	1.977	9	1.977	47		222.568	19		259.288	20		247.626	0		1.977	19148
1.972	63	1.981	11	1.981	43		222.571	0		259.291	0		248.586	0		1.981	17126
1.976	75	1.984	13	1.984	37		223.026	0		259.311	0		248.59	21		1.984	17017
1.98	116	1.988	16	1.988	32		223.03	12		259.315	12		248.593	8		1.988	17526
1.983	40	1.992	18	1.992	28		223.033	8		259.318	8		248.596	0		1.992	18708
1.987	83	1.995	20	1.995	25		223.036	0		259.321	0		249.142	0		1.995	17443
1.991	43	1.999	22	1.999	24		223.063	0		259.535	0		249.145	23		1.999	17987
1.994	63	2.003	23	2.003	25		223.066	14		259.539	23		249.148	12		2.003	17616
1.998	0	2.006	24	2.006	26		223.069	7		259.542	4		249.151	8		2.006	17953
2.002	20	2.01	25	2.01	29		223.072	0		259.545	0		249.155	0		2.01	17038
2.005	43	2.014	25	2.014	32		223.201	0		260.119	0		249.226	0		2.014	18458
2.009	112	2.017	24	2.017	35		223.204	8		260.123	21		249.229	7		2.017	17259
2.012	77	2.021	23	2.021	37		223.207	12		260.126	0		249.232	14		2.021	16529
2.016	120	2.024	22	2.024	39		223.21	0		260.179	0		249.235	0		2.024	17162
2.02	50	2.028	22	2.028	41		223.461	0		260.182	21		249.62	0		2.028	16541
2.023	85	2.032	22	2.032	42		223.464	3		260.185	0		249.623	8		2.032	18179
2.027	140	2.035	23	2.035	44		223.467	19		260.212	0		249.626	12		2.035	20402
2.031	41	2.039	23	2.039	44		223.47	0		260.215	7		249.63	0		2.039	17903
2.034	43	2.043	23	2.043	45		225.082	0		260.218	14		249.633	22		2.043	18815
2.038	129	2.046	22	2.046	45		225.085	21		260.221	0		249.636	21		2.046	20072
2.042	80	2.05	22	2.05	46		225.088	0		260.264	0		249.639	0		2.05	18107
2.045	22	2.054	22	2.054	47		225.668	0		260.268	37		249.649	0		2.054	18403
2.049	61	2.057	22	2.057	47		225.672	10		260.271	4		249.652	12		2.057	15986
2.053	263	2.061	22	2.061	47		225.675	15		260.274	0		249.655	8		2.061	18344
2.056	107	2.065	23	2.065	46		225.678	0		260.281	0		249.659	0		2.065	18271
2.06	60	2.068	23	2.068	44		225.681	0		260.284	12		250.125	0		2.068	18098
2.064	88	2.072	21	2.072	41		225.684	10		260.288	8		250.128	8		2.072	19198
2.067	20	2.076	20	2.076	38		225.687	24		260.291	0		250.131	12		2.076	18611
2.071	87	2.079	17	2.079	36		225.69	40		260.294	7		250.134	0		2.079	18074
2.075	87	2.083	15	2.083	34		225.693	0		260.297	16		250.147	0		2.083	17174
2.078	21	2.087	13	2.087	33		225.699	0		260.301	0		250.15	22		2.087	17850
2.082	21	2.09	13	2.09	34		225.702	23		260.565	0		250.154	0		2.09	18475
2.086	44	2.094	14	2.094	36		225.705	0		260.568	12		250.607	0		2.094	18524
2.089	41	2.097	18	2.097	38		225.859	0		260.572	12		250.61	26		2.097	17285
2.093	68	2.101	23	2.101	42		225.862	12		260.575	0		250.613	0		2.101	16863
2.096	157	2.105	29	2.105	46		225.865	8		260.938	0		251.038	0		2.105	17587
2.1	63	2.108	34	2.108	48		225.868	0		260.942	7		251.041	21		2.108	17542
2.104	127	2.112	36	2.112	49		226.164	0		260.945	14		251.044	0		2.112	18805
2.107	66	2.116	36	2.116	47		226.167	19		260.948	0		251.839	0		2.116	17802
2.111	85	2.119	35	2.119	44		226.17	7		261.087	0		251.843	12		2.119	18014
2.115	95	2.123	32	2.123	39		226.173	0		261.09	14		251.846	8		2.123	18398
2.118	40	2.127	28	2.127	36		226.182	0		261.094	7		251.849	0		2.127	19108
2.122	61	2.13	24	2.13	33		226.185	13		261.097	0		252.08	0		2.13	17593
2.126	42	2.134	20	2.134	31		226.188	21		261.1	0		252.083	12		2.134	19291
2.129	112	2.138	17	2.138	31		226.191	8		261.104	53		252.086	8		2.138	19232
2.133	81	2.141	13	2.141	32		226.195	0		261.107	50		252.09	0		2.141	18639
2.137	45	2.145	10	2.145	32		226.392	0		261.11	56		252.207	0		2.145	16553
2.14	66	2.149	8	2.149	32		226.395	21		261.114	21		252.21	16		2.149	17901
2.144	152	2.152	7	2.152	32		226.398	0		261.117	14		252.213	4		2.152	18349
2.148	99	2.156	7	2.156	31		226.429	0		261.12	7		252.216	0		2.156	19057
2.151	130	2.16	8	2.16	31		226.431	12		261.123	0		253.498	0		2.16	18802
2.155	165	2.163	9	2.163	31		226.435	12		261.127	0		253.502	12		2.163	17463
2.159	107	2.167	11	2.167	32		226.438	0		261.13	20		253.505	8		2.167	16827
2.162	89	2.171	13	2.171	33		226.536	0		261.133	0		253.508	0		2.171	18651
2.166	93	2.174	16	2.174	33		226.539	12		261.143	0		254.033	0		2.174	17916
2.17	135	2.178	17	2.178	33		226.542	8		261.147	23		254.036	12		2.178	19499
2.173	86	2.181	18	2.181	33		226.546	0		261.15	0		254.04	12		2.181	18331
2.177	203	2.185	18	2.185	33		226.712	0		261.408	0		254.043	0		2.185	17638
2.181	105	2.189	17	2.189	32		226.715	23		261.411	7		254.111	0		2.189	20493
2.184	91	2.192	15	2.192	32		226.718	0		261.415	14		254.115	3		2.192	17658
2.188	63	2.196	13	2.196	33		227.134	0		261.418	0		254.118	19		2.196	18952
2.191	87	2.2	11	2.2	33		227.137	14		261.603	0		254.121	0		2.2	20001
2.195	109	2.203	9	2.203	32		227.14	7		261.606	26		254.238	0		2.203	17660
2.199	117	2.207	7	2.207	32		227.143	0		261.61	24		254.242	12		2.207	17935
2.202	87	2.211	7	2.211	32		228.221	0		261.613	4		254.245	12		2.211	18416
2.206	20	2.214	7	2.214	33		228.224	12		261.616	16		254.248	0		2.214	19235
2.21	143	2.218	9	2.218	34		228.227	8		261.62	0		254.255	0		2.218	17417
2.213	207	2.222	11	2.222	35		228.23	0		261.623	0		254.258	17		2.222	18340
2.217	153	2.225	14	2.225	37		228.821	0		261.626	14		254.261	28		2.225	18699
2.221	87	2.229	18	2.229	38		228.824	14		261.63	7		254.265	0		2.229	18840
2.224	94	2.233	23	2.233	38		228.827	7		261.633	0		254.591	0		2.233	19209
2.228	66	2.236	28	2.236	38		228.83	0		261.775	0		254.594	8		2.236	19152
2.232	92	2.24	31	2.24	37		228.982	0		261.779	12		254.598	12		2.24	19393
2.235	21	2.244	33	2.244	36		228.985	15		261.782	8		254.601	0		2.244	19583
2.239	46	2.247	33	2.247	34		228.988	13		261.785	0		255.28	0		2.247	20360
2.243	20	2.251	30	2.251	32		228.991	0		261.815	0		255.284	4		2.251	18514
2.246	156	2.255	24	2.255	30		229.032	0		261.818	27		255.287	16		2.255	17576
2.25	177	2.258	19	2.258	29		229.035	12		261.822	0		255.29	0		2.258	19460
2.254	128	2.262	12	2.262	30		229.038	8		262.097	0		255.706	0		2.262	19178
2.257	84	2.265	7	2.265	32		229.041	0		262.1	16		255.709	14		2.265	19026
2.261	45	2.269	4	2.269	36		229.593	0		262.103	16		255.712	7		2.269	18890
2.265	41	2.273	2	2.273	41		229.596	21		262.106	8		255.715	0		2.273	19005
2.268	200	2.276	1	2.276	44		229.599	3		262.11	0		256.01	0		2.276	18030
2.272	155	2.28	1	2.28	47		229.602	0		262.126	0		256.013	21		2.28	17408
2.276	106	2.284	3	2.284	48		229.642	0		262.13	4		256.017	0		2.284	17445
2.279	91	2.287	5	2.287	49		229.645	17		262.133	16		256.072	0		2.287	20275
2.283	41	2.291	9	2.291	50		229.648	6		262.136	0		256.076	20		2.291	16568
2.287	44	2.295	15	2.295	52		229.651	0		262.607	0		256.079	0		2.295	19624
2.29	107	2.298	21	2.298	53		230.207	0		262.61	21		256.233	0		2.298	18056
2.294	167	2.302	26	2.302	53		230.21	14		262.614	0		256.236	13		2.302	19132
2.298	132	2.306	30	2.306	51		230.213	7		263.038	0		256.239	31		2.306	20682
2.301	66	2.309	33	2.309	46		230.216	14		263.042	5		256.243	0		2.309	18737
2.305	133	2.313	34	2.313	38		230.219	30		263.045	20		256.249	0		2.313	17470
2.309	124	2.317	34	2.317	31		230.222	8		263.048	0		256.252	14		2.317	19406
2.312	106	2.32	33	2.32	26		230.226	81		263.261	0		256.256	20		2.32	19276
2.316	148	2.324	32	2.324	24		230.229	80		263.264	7		256.259	31		2.324	18861
2.319	89	2.328	30	2.328	26		230.232	246		263.267	14		256.262	0		2.328	19285
2.323	86	2.331	27	2.331	31		230.235	597		263.271	0		256.279	0		2.331	20322
2.327	106	2.335	25	2.335	39		230.238	1085		263.42	0		256.282	24		2.335	20071
2.33	132	2.339	23	2.339	46		230.241	1267		263.423	10		256.285	20		2.339	19858
2.334	121	2.342	22	2.342	50		230.244	1208		263.427	12		256.288	0		2.342	19146
2.338	120	2.346	21	2.346	52		230.247	761		263.43	0		256.298	0		2.346	20040
2.341	41	2.35	21	2.35	51		230.25	541		264.071	0		256.302	16		2.35	20608
2.345	142	2.353	21	2.353	47		230.254	398		264.075	12		256.305	4		2.353	20263
2.349	142	2.357	20	2.357	44		230.257	357		264.078	8		256.308	0		2.357	20720
2.352	148	2.36	19	2.36	43		230.26	69		264.081	0		256.56	0		2.36	18141
2.356	24	2.364	18	2.364	44		230.263	64		264.131	0		256.564	6		2.364	18968
2.36	69	2.368	16	2.368	46		230.266	7		264.135	14		256.567	18		2.368	17853
2.363	63	2.371	16	2.371	50		230.269	0		264.138	7		256.57	0		2.371	18926
2.367	110	2.375	16	2.375	51		230.278	0		264.141	0		257.101	0		2.375	20238
2.371	176	2.379	19	2.379	51		230.281	17		264.414	0		257.105	14		2.379	20306
2.374	69	2.382	23	2.382	47		230.285	6		264.417	10		257.108	7		2.382	19659
2.378	66	2.386	28	2.386	41		230.288	0		264.421	16		257.111	0		2.386	20403
2.382	92	2.39	32	2.39	34		231.015	0		264.424	0		257.252	0		2.39	19509
2.385	26	2.393	34	2.393	28		231.018	21		264.58	0		257.256	27		2.393	20510
2.389	67	2.397	34	2.397	25		231.021	0		264.584	21		257.259	19		2.397	20467
2.393	89	2.401	31	2.401	22		231.04	0		264.587	10		257.262	0		2.401	21151
2.396	148	2.404	28	2.404	22		231.043	12		264.591	15		257.276	0		2.404	20500
2.4	71	2.408	25	2.408	23		231.046	12		264.594	0		257.279	7		2.408	20776
2.404	131	2.412	21	2.412	24		231.049	0		264.597	0		257.282	14		2.412	23863
2.407	254	2.415	19	2.415	25		231.083	0		264.6	12		257.285	0		2.415	25729
2.411	154	2.419	19	2.419	25		231.086	8		264.604	16		257.446	0		2.419	25276
2.415	133	2.423	20	2.423	26		231.089	12		264.607	12		257.45	8		2.423	25015
2.418	62	2.426	21	2.426	26		231.093	0		264.61	0		257.453	12		2.426	25337
2.422	50	2.43	23	2.43	26		231.152	0		265.043	0		257.456	0		2.43	25128
2.426	40	2.434	24	2.434	27		231.155	21		265.047	12		257.568	0		2.434	25249
2.429	157	2.437	25	2.437	28		231.158	0		265.05	8		257.571	22		2.437	26057
2.433	24	2.441	26	2.441	30		231.223	0		265.053	0		257.574	0		2.441	25515
2.437	52	2.445	26	2.445	33		231.226	12		265.063	0		258.136	0		2.445	24481
2.44	70	2.448	25	2.448	35		231.23	32		265.067	34		258.139	6		2.448	26518
2.444	67	2.452	22	2.452	38		231.233	16		265.07	20		258.143	17		2.452	27549
2.447	158	2.456	20	2.456	40		231.236	16		265.073	31		258.146	0		2.456	25120
2.451	20	2.459	17	2.459	42		231.239	52		265.077	0		258.209	0		2.459	27054
2.455	83	2.463	15	2.463	43		231.242	46		265.09	0		258.212	6		2.463	25545
2.458	88	2.467	14	2.467	45		231.245	28		265.093	20		258.215	18		2.467	27433
2.462	85	2.47	14	2.47	46		231.248	40		265.097	5		258.218	0		2.47	26075
2.466	85	2.474	15	2.474	47		231.251	35		265.1	0		258.248	0		2.474	26753
2.469	114	2.477	17	2.477	49		231.254	36		265.103	19		258.251	14		2.477	27676
2.473	127	2.481	19	2.481	50		231.257	72		265.107	3		258.255	7		2.481	26614
2.477	130	2.485	21	2.485	50		231.261	14		265.11	0		258.258	5		2.485	26002
2.48	180	2.488	23	2.488	49		231.264	22		265.12	0		258.261	20		2.488	27469
2.484	125	2.492	25	2.492	47		231.267	45		265.123	21		258.264	0		2.492	27416
2.488	61	2.496	27	2.496	45		231.27	3		265.127	0		258.271	0		2.496	28751
2.491	113	2.499	29	2.499	41		231.273	0		265.17	0		258.274	27		2.499	27322
2.495	43	2.503	31	2.503	38		231.996	0		265.173	14		258.278	0		2.503	27005
2.499	131	2.507	32	2.507	36		231.999	3		265.177	15		258.495	0		2.507	28118
2.502	176	2.51	32	2.51	35		232.002	19		265.18	12		258.498	12		2.51	25039
2.506	89	2.514	29	2.514	36		232.005	0		265.183	0		258.501	8		2.514	23528
2.51	150	2.518	27	2.518	38		232.074	0		265.557	0		258.505	0		2.518	22117
2.513	130	2.521	24	2.521	39		232.077	21		265.56	12		258.893	0		2.521	22313
2.525	110	2.525	21	2.525	40		232.08	0		265.563	8		258.896	21		2.525	24317
2.536	42	2.529	19	2.529	40		232.192	0		265.567	0		258.899	0		2.529	23309
2.545	88	2.532	18	2.532	38		232.195	5		265.57	0		259.094	0		2.532	23202
2.553	21	2.536	17	2.536	34		232.198	20		265.573	22		259.097	8		2.536	23667
2.562	42	2.54	16	2.54	30		232.201	0		265.577	0		259.1	16		2.54	22345
2.571	45	2.543	15	2.543	26		232.233	0		265.597	0		259.104	0		2.543	21825
2.582	43	2.547	13	2.547	23		232.236	12		265.6	12		259.367	0		2.547	20915
2.594	46	2.551	11	2.551	21		232.239	12		265.603	12		259.37	21		2.551	22136
2.606	65	2.554	10	2.554	22		232.242	0		265.607	0		259.374	0		2.554	22488
2.617	44	2.558	8	2.558	24		232.638	0		265.844	0		260.017	0		2.558	20461
2.621	89	2.562	6	2.562	28		232.641	4		265.847	3		260.02	4		2.562	20382
2.633	155	2.565	5	2.565	33		232.644	16		265.85	19		260.024	16		2.565	22469
2.636	26	2.569	5	2.569	38		232.648	0		265.853	0		260.027	0		2.569	21936
2.64	94	2.573	5	2.573	40		233.069	0		266.441	0		260.07	0		2.573	21834
2.644	43	2.576	6	2.576	41		233.072	12		266.444	21		260.073	14		2.576	20939
2.647	89	2.58	8	2.58	40		233.075	8		266.448	0		260.076	7		2.58	22398
2.651	87	2.584	11	2.584	37		233.078	0		266.575	0		260.08	0		2.584	24023
2.655	73	2.587	13	2.587	34		233.235	0		266.578	13		260.099	0		2.587	21357
2.658	129	2.591	15	2.591	32		233.238	23		266.581	41		260.103	8		2.591	27002
2.662	112	2.595	15	2.595	31		233.241	0		266.585	0		260.106	12		2.595	38010
2.666	150	2.606	15	2.606	32		233.538	0		266.916	0		260.109	0		2.606	103236
2.669	40	2.616	14	2.616	34		233.541	14		266.919	6		260.159	0		2.616	167784
2.673	20	2.624	13	2.624	37		233.544	7		266.922	18		260.162	12		2.624	198694
2.677	159	2.631	12	2.631	40		233.547	0		266.926	0		260.165	12		2.631	202328
2.68	91	2.639	11	2.639	42		234.211	0		266.932	0		260.169	0		2.639	184530
2.684	89	2.647	10	2.647	43		234.214	9		266.936	16		261.12	0		2.647	154393
2.687	65	2.657	9	2.657	42		234.217	18		266.939	6		261.123	20		2.657	112146
2.691	84	2.669	8	2.669	42		234.22	0		266.942	0		261.127	16		2.669	61332
2.695	40	2.68	7	2.68	42		234.549	0		267.404	0		261.13	8		2.68	31639
2.698	0	2.692	8	2.692	44		234.552	16		267.407	21		261.133	0		2.692	23431
2.702	20	2.704	11	2.704	48		234.555	4		267.411	0		261.206	0		2.704	21446
2.706	90	2.707	14	2.707	53		234.559	0		267.792	0		261.209	23		2.707	30592
2.709	20	2.711	16	2.711	58		234.972	0		267.796	21		261.213	0		2.711	31058
2.713	96	2.715	19	2.715	62		234.976	4		267.799	0		262.116	0		2.715	31189
2.717	158	2.718	19	2.718	64		234.979	16		267.853	0		262.12	6		2.718	28122
2.72	107	2.722	18	2.722	63		234.982	0		267.856	8		262.123	18		2.722	29763
2.724	116	2.726	16	2.726	62		235.019	0		267.859	12		262.126	0		2.726	30740
2.728	102	2.729	14	2.729	61		235.023	19		267.863	0		262.239	0		2.729	30808
2.731	113	2.733	11	2.733	57		235.026	3		267.956	0		262.242	22		2.733	30181
2.735	62	2.737	9	2.737	53		235.029	0		267.96	14		262.246	0		2.737	31015
2.739	75	2.74	7	2.74	49		235.129	0		267.963	7		262.577	0		2.74	31229
2.742	64	2.744	6	2.744	44		235.132	3		267.966	0		262.58	16		2.744	27420
2.746	76	2.748	5	2.748	40		235.136	21		268.372	0		262.584	6		2.748	29275
2.75	40	2.751	6	2.751	39		235.139	0		268.375	12		262.587	0		2.751	31161
2.753	24	2.755	8	2.755	39		235.556	0		268.379	8		262.59	8		2.755	29605
2.757	166	2.759	12	2.759	40		235.559	12		268.382	0		262.594	22		2.759	32401
2.761	53	2.762	16	2.762	43		235.562	8		268.6	0		262.597	0		2.762	32234
2.764	131	2.766	21	2.766	46		235.566	0		268.603	8		264.211	0		2.766	31148
2.768	105	2.77	25	2.77	48		236.071	0		268.607	16		264.214	22		2.77	30650
2.772	110	2.773	28	2.773	47		236.075	14		268.61	0		264.218	0		2.773	34115
2.775	112	2.777	29	2.777	47		236.078	7		269.056	0		264.234	0		2.777	32869
2.779	87	2.78	30	2.78	46		236.081	0		269.06	14		264.238	8		2.78	30380
2.783	44	2.784	29	2.784	44		236.147	0		269.063	13		264.241	22		2.784	31413
2.786	111	2.788	27	2.788	44		236.15	12		269.066	18		264.244	0		2.788	31235
2.79	88	2.791	26	2.791	45		236.153	8		269.07	0		264.607	0		2.791	31796
2.793	29	2.795	25	2.795	47		236.156	0		269.076	0		264.61	25		2.795	32946
2.797	310	2.799	26	2.799	49		236.43	0		269.08	16		264.614	0		2.799	30880
2.801	133	2.803	27	2.803	52		236.433	12		269.083	62		265.057	0		2.803	30172
2.804	118	2.806	31	2.806	53		236.436	8		269.086	76		265.06	14		2.806	30546
2.808	89	2.81	35	2.81	52		236.44	0		269.09	146		265.063	14		2.81	28332
2.812	141	2.813	38	2.813	50		236.55	0		269.093	156		265.067	14		2.813	29509
2.815	129	2.817	39	2.817	46		236.553	4		269.096	68		265.07	0		2.817	28432
2.819	86	2.821	39	2.821	41		236.556	23		269.1	148		265.237	0		2.821	27009
2.823	42	2.824	37	2.824	36		236.559	14		269.103	188		265.24	12		2.824	27215
2.826	152	2.828	34	2.828	33		236.562	0		269.106	75		265.243	8		2.828	26449
2.83	116	2.832	31	2.832	31		236.565	0		269.11	80		265.247	0		2.832	26822
2.834	134	2.835	29	2.835	32		236.569	30		269.113	134		265.99	0		2.835	27745
2.837	159	2.839	27	2.839	34		236.572	51		269.117	150		265.994	17		2.839	28783
2.841	90	2.843	26	2.843	38		236.575	10		269.12	123		265.997	6		2.843	28278
2.845	48	2.846	26	2.846	40		236.578	3		269.123	24		266	0		2.846	27232
2.848	89	2.85	25	2.85	41		236.581	27		269.127	3		266.074	0		2.85	27866
2.852	50	2.854	23	2.854	43		236.584	18		269.13	0		266.077	5		2.854	31931
2.856	127	2.857	22	2.857	43		236.588	0		269.573	0		266.08	20		2.857	30194
2.859	222	2.861	20	2.861	45		237.057	0		269.577	20		266.084	0		2.861	32815
2.863	88	2.865	19	2.865	48		237.06	14		269.58	7		266.114	0		2.865	31742
2.867	109	2.868	19	2.868	51		237.063	7		269.583	14		266.117	23		2.868	35441
2.87	102	2.872	20	2.872	54		237.066	0		269.587	8		266.12	0		2.872	35211
2.874	174	2.876	20	2.876	57		238.056	0		269.59	32		266.939	0		2.876	34655
2.878	60	2.879	19	2.879	60		238.06	12		269.594	25		266.942	16		2.879	36624
2.881	193	2.883	17	2.883	62		238.063	8		269.597	36		266.946	6		2.883	33036
2.885	49	2.887	14	2.887	64		238.066	0		269.6	59		266.949	0		2.887	33930
2.888	86	2.89	10	2.89	67		238.113	0		269.604	21		266.986	0		2.89	32726
2.892	176	2.894	8	2.894	69		238.117	20		269.607	9		266.989	17		2.894	35748
2.896	93	2.898	7	2.898	69		238.12	0		269.61	12		266.993	6		2.898	32220
2.899	86	2.901	8	2.901	67		238.312	0		269.614	47		266.996	0		2.901	32448
2.903	139	2.905	11	2.905	65		238.315	8		269.617	4		267.133	0		2.905	31364
2.907	0	2.909	15	2.909	62		238.319	12		269.62	7		267.136	20		2.909	27134
2.91	108	2.912	18	2.912	59		238.322	0		269.624	37		267.14	0		2.912	26735
2.914	84	2.916	20	2.916	58		238.464	0		269.627	0		267.163	0		2.916	26371
2.918	131	2.92	21	2.92	58		238.467	16		270.091	0		267.166	7		2.92	28606
2.921	199	2.923	20	2.923	59		238.47	17		270.094	28		267.17	14		2.923	25610
2.925	125	2.927	19	2.927	60		238.473	0		270.098	14		267.173	0		2.927	26247
2.929	211	2.931	19	2.931	60		238.575	0		270.101	0		267.916	0		2.931	27013
2.932	181	2.934	18	2.934	58		238.578	14		270.104	7		267.92	8		2.934	27028
2.936	0	2.938	19	2.938	56		238.581	7		270.108	28		267.923	16		2.938	25782
2.94	63	2.942	20	2.942	51		238.584	0		270.111	8		267.926	0		2.942	26087
2.943	111	2.945	21	2.945	46		239.084	0		270.115	0		267.966	0		2.945	27250
2.947	115	2.949	21	2.949	42		239.087	8		270.125	0		267.97	7		2.949	27095
2.951	107	2.953	20	2.953	39		239.09	12		270.128	10		267.973	14		2.953	26696
2.954	44	2.956	20	2.956	37		239.093	0		270.131	15		267.976	0		2.956	23798
2.958	160	2.96	18	2.96	38		239.1	0		270.135	0		268.144	0		2.96	24981
2.962	89	2.964	17	2.964	40		239.103	22		270.444	0		268.147	12		2.964	23947
2.965	84	2.967	18	2.967	42		239.106	0		270.448	16		268.151	12		2.967	24849
2.969	136	2.971	19	2.971	43		239.112	0		270.451	4		268.154	0		2.971	22980
2.98	0	2.974	21	2.974	43		239.115	16		270.454	0		268.942	0		2.974	23602
2.984	66	2.978	24	2.978	39		239.119	6		270.909	0		268.945	21		2.978	23559
2.988	86	2.982	25	2.982	35		239.122	0		270.912	8		268.949	0		2.982	23450
2.991	105	2.985	25	2.985	31		239.156	0		270.916	12		269.002	0		2.985	22567
2.995	109	2.989	24	2.989	27		239.16	19		270.919	0		269.006	3		2.989	24373
2.999	182	2.993	22	2.993	24		239.163	5		271.094	0		269.009	19		2.993	25709
3.002	88	2.996	20	2.996	24		239.166	0		271.098	22		269.012	0		2.996	25451
3.006	109	3	19	3	26		240.186	0		271.101	0		269.08	0		3	28306
3.01	41	3.004	19	3.004	29		240.189	23		271.108	0		269.083	7		3.004	28144
3.021	136	3.007	19	3.007	32		240.192	0		271.111	17		269.086	14		3.007	28112
3.033	119	3.011	19	3.011	33		240.218	0		271.114	6		269.09	12		3.011	30194
3.037	150	3.015	17	3.015	32		240.221	12		271.118	0		269.093	12		3.015	31883
3.048	28	3.018	15	3.018	29		240.224	12		271.219	0		269.096	0		3.018	35175
3.052	72	3.03	13	3.03	25		240.227	0		271.222	21		269.106	0		3.03	27309
3.056	120	3.042	11	3.042	21		240.446	0		271.226	0		269.11	15		3.042	36676
3.059	132	3.053	10	3.053	18		240.449	8		271.586	0		269.113	10		3.053	31855
3.063	161	3.073	10	3.073	19		240.453	12		271.59	14		269.117	0		3.073	21722
3.067	91	3.077	11	3.077	23		240.456	0		271.593	7		269.597	0		3.077	32655
3.07	86	3.08	11	3.08	31		241.088	0		271.596	0		269.6	5		3.08	32882
3.074	66	3.084	13	3.084	41		241.091	10		272.065	0		269.604	20		3.084	29438
3.078	67	3.088	14	3.088	50		241.094	16		272.069	14		269.607	19		3.088	30328
3.081	135	3.091	17	3.091	57		241.097	0		272.072	7		269.61	3		3.091	29855
3.085	166	3.095	20	3.095	61		242.007	0		272.075	0		269.614	0		3.095	31914
3.089	109	3.099	23	3.099	60		242.01	14		272.082	0		270.303	0		3.099	30538
3.092	20	3.102	24	3.102	57		242.013	7		272.086	7		270.306	23		3.102	27829
3.096	108	3.106	25	3.106	53		242.016	0		272.089	14		270.31	0		3.106	27234
3.1	55	3.11	23	3.11	48		242.217	0		272.092	0		270.599	0		3.11	29747
3.103	124	3.113	20	3.113	43		242.22	10		272.518	0		270.602	6		3.113	28081
3.107	102	3.117	17	3.117	40		242.223	15		272.521	28		270.606	18		3.117	28375
3.111	41	3.121	15	3.121	39		242.226	0		272.525	0		270.609	0		3.121	28315
3.114	106	3.124	13	3.124	38		242.23	8		272.971	0		271.074	0		3.124	28461
3.118	42	3.128	12	3.128	39		242.233	12		272.974	12		271.077	10		3.128	28791
3.122	43	3.132	12	3.132	40		242.236	19		272.977	8		271.081	12		3.132	28970
3.125	117	3.135	13	3.135	43		242.239	39		272.981	12		271.084	0		3.135	28099
3.129	88	3.139	15	3.139	44		242.242	7		272.984	8		271.091	0		3.139	30930
3.132	126	3.143	17	3.143	45		242.246	23		272.988	0		271.094	7		3.143	29426
3.136	89	3.146	20	3.146	45		242.249	27		273.996	0		271.098	14		3.146	28994
3.14	123	3.15	21	3.15	45		242.252	12		273.999	8		271.101	0		3.15	29010
3.143	64	3.154	23	3.154	45		242.255	36		274.003	12		271.138	0		3.154	28854
3.147	70	3.157	24	3.157	44		242.258	9		274.006	0		271.141	21		3.157	30576
3.151	125	3.161	25	3.161	43		242.262	0		274.23	0		271.145	3		3.161	29362
3.154	225	3.165	26	3.165	41		242.545	0		274.233	12		271.148	0		3.165	28895
3.158	177	3.168	28	3.168	39		242.548	6		274.237	8		271.195	0		3.168	26670
3.162	107	3.172	29	3.172	36		242.551	18		274.24	0		271.199	14		3.172	28773
3.165	89	3.176	30	3.176	33		242.555	0		274.277	0		271.202	7		3.176	34801
3.169	117	3.179	32	3.179	30		242.558	3		274.281	22		271.205	0		3.179	38910
3.173	149	3.191	32	3.191	27		242.561	19		274.284	0		272.815	0		3.191	30423
3.184	62	3.202	31	3.202	26		242.564	14		274.362	0		272.818	12		3.202	32624
3.196	95	3.214	31	3.214	26		242.567	7		274.365	7		272.822	8		3.214	28442
3.208	118	3.226	31	3.226	26		242.571	0		274.369	14		272.825	0		3.226	23178
3.219	134	3.229	29	3.229	27		242.574	7		274.372	0		273.228	0		3.229	35142
3.223	71	3.233	27	3.233	28		242.577	14		274.589	0		273.231	22		3.233	31908
3.235	41	3.237	25	3.237	29		242.58	0		274.592	9		273.234	0		3.237	29432
3.238	111	3.24	23	3.24	32		243.039	0		274.596	20		273.245	0		3.24	30730
3.242	62	3.244	20	3.244	37		243.042	8		274.599	0		273.248	21		3.244	31102
3.246	111	3.248	20	3.248	42		243.046	16		275.234	0		273.251	0		3.248	33257
3.249	82	3.251	20	3.251	47		243.049	0		275.237	12		274.199	0		3.251	31757
3.253	81	3.255	21	3.255	51		243.071	0		275.241	8		274.203	13		3.255	32190
3.256	47	3.259	21	3.259	52		243.074	17		275.244	0		274.206	9		3.259	31570
3.26	103	3.262	21	3.262	50		243.078	6		275.261	0		274.209	7		3.262	31226
3.264	0	3.266	21	3.266	47		243.081	0		275.264	21		274.213	16		3.266	32241
3.267	151	3.27	19	3.27	43		243.234	0		275.268	0		274.216	0		3.27	33789
3.271	40	3.273	19	3.273	39		243.237	6		275.271	0		274.22	0		3.273	33537
3.275	108	3.277	19	3.277	36		243.24	17		275.274	24		274.223	19		3.277	30750
3.278	20	3.281	20	3.281	34		243.244	0		275.278	18		274.226	3		3.281	33706
3.282	47	3.284	22	3.284	33		243.438	0		275.281	0		274.23	0		3.284	29963
3.286	48	3.288	24	3.288	32		243.441	7		275.859	0		274.247	0		3.288	32556
3.289	84	3.292	27	3.292	31		243.445	14		275.862	22		274.25	24		3.292	32053
3.293	129	3.295	30	3.295	30		243.448	0		275.866	0		274.253	50		3.295	33186
3.297	65	3.299	32	3.299	28		243.572	0		276.07	0		274.257	21		3.299	33788
3.3	185	3.303	32	3.303	27		243.576	10		276.073	14		274.26	8		3.303	30299
3.304	61	3.306	32	3.306	26		243.579	16		276.076	7		274.264	16		3.306	33595
3.308	154	3.31	30	3.31	28		243.582	0		276.08	0		274.267	0		3.31	35855
3.311	86	3.314	29	3.314	32		243.965	0		276.216	0		274.271	26		3.314	34802
3.315	69	3.317	28	3.317	38		243.969	12		276.219	8		274.274	39		3.317	34376
3.319	84	3.321	29	3.321	45		243.972	8		276.223	12		274.277	0		3.321	34245
3.322	91	3.325	30	3.325	52		243.975	0		276.226	0		274.281	10		3.325	32486
3.326	132	3.328	33	3.328	57		244.077	0		276.563	0		274.284	12		3.328	34984
3.33	112	3.332	35	3.332	61		244.08	19		276.566	8		274.287	0		3.332	33852
3.333	109	3.336	37	3.336	62		244.084	7		276.57	22		274.626	0		3.336	33444
3.337	116	3.339	39	3.339	64		244.087	0		276.573	15		274.63	15		3.339	32182
3.341	91	3.343	39	3.343	63		244.247	0		276.576	57		274.633	10		3.343	34158
3.344	92	3.347	38	3.347	62		244.25	14		276.58	0		274.637	0		3.347	31597
3.348	24	3.35	36	3.35	61		244.253	23		276.583	21		274.925	0		3.35	31472
3.352	97	3.354	33	3.354	60		244.256	4		276.587	7		274.928	7		3.354	30903
3.355	41	3.358	30	3.358	58		244.26	0		276.59	26		274.932	14		3.358	30279
3.359	65	3.361	27	3.361	56		244.458	0		276.593	15		274.935	0		3.361	34539
3.363	25	3.365	25	3.365	56		244.461	14		276.597	39		275.101	0		3.365	29682
3.366	162	3.369	24	3.369	58		244.464	7		276.6	33		275.105	13		3.369	27710
3.37	68	3.372	23	3.372	61		244.467	0		276.604	0		275.108	9		3.372	30592
3.374	64	3.376	23	3.376	64		244.573	0		276.702	0		275.112	0		3.376	27955
3.377	151	3.38	25	3.38	68		244.576	8		276.706	7		275.135	0		3.38	31086
3.381	157	3.383	25	3.383	70		244.579	16		276.709	14		275.139	17		3.383	31709
3.384	86	3.387	25	3.387	70		244.583	0		276.713	0		275.142	6		3.387	32638
3.388	113	3.391	24	3.391	69		244.989	0		277.063	0		275.146	13		3.391	32151
3.392	81	3.394	23	3.394	67		244.992	17		277.067	11		275.149	9		3.394	30996
3.395	115	3.398	21	3.398	63		244.996	6		277.07	77		275.152	0		3.398	30796
3.399	91	3.402	20	3.402	59		244.999	0		277.074	28		275.156	22		3.402	35008
3.403	178	3.405	21	3.405	55		245.012	0		277.077	103		275.159	0		3.405	31295
3.406	66	3.409	23	3.409	51		245.015	23		277.08	95		275.264	0		3.409	32198
3.41	198	3.412	27	3.412	48		245.018	0		277.084	110		275.268	6		3.412	30773
3.414	116	3.416	29	3.416	47		245.024	0		277.087	171		275.271	17		3.416	32542
3.417	201	3.42	30	3.42	45		245.028	7		277.091	127		275.274	0		3.42	32355
3.421	201	3.424	29	3.424	43		245.031	14		277.094	88		275.278	20		3.424	29405
3.425	128	3.427	26	3.427	42		245.034	0		277.097	55		275.281	0		3.427	30354
3.428	126	3.431	22	3.431	41		245.044	0		277.101	60		275.295	0		3.431	30086
3.432	154	3.434	19	3.434	39		245.047	7		277.104	40		275.298	4		3.434	28063
3.436	146	3.438	17	3.438	39		245.05	14		277.108	0		275.302	16		3.438	29773
3.439	77	3.442	15	3.442	41		245.053	0		277.111	0		275.305	0		3.442	29998
3.443	111	3.445	16	3.445	41		245.056	0		277.114	12		275.577	0		3.445	33290
3.447	160	3.449	17	3.449	42		245.06	7		277.118	8		275.58	19		3.449	32032
3.45	104	3.453	19	3.453	42		245.063	14		277.121	0		275.584	3		3.453	34476
3.454	107	3.456	23	3.456	41		245.066	0		277.568	0		275.587	0		3.456	33261
3.458	132	3.46	27	3.46	41		245.762	0		277.571	3		275.594	0		3.46	36662
3.461	127	3.464	31	3.464	43		245.765	16		277.575	57		275.597	20		3.464	36674
3.465	155	3.467	35	3.467	46		245.768	8		277.578	26		275.601	0		3.467	36173
3.469	84	3.471	38	3.471	50		245.771	0		277.581	0		276.008	0		3.471	37315
3.472	119	3.475	39	3.475	54		246.035	0		277.585	22		276.012	23		3.475	39791
3.476	137	3.478	38	3.478	57		246.038	22		277.588	34		276.015	0		3.478	35916
3.48	113	3.482	35	3.482	57		246.041	0		277.591	14		276.09	0		3.482	36311
3.483	107	3.486	31	3.486	56		246.147	0		277.595	0		276.093	22		3.486	35414
3.487	106	3.489	26	3.489	55		246.15	23		277.598	0		276.097	8		3.489	36672
3.491	311	3.493	21	3.493	55		246.153	0		277.602	4		276.1	0		3.493	32726
3.494	135	3.497	18	3.497	57		246.218	0		277.605	36		276.104	0		3.497	36025
3.498	104	3.5	16	3.5	62		246.221	23		277.609	12		276.107	14		3.5	32668
3.502	89	3.504	17	3.504	67		246.224	0		277.612	0		276.11	7		3.504	35008
3.505	168	3.508	18	3.508	71		246.23	0		277.622	0		276.114	0		3.508	33436
3.509	60	3.511	20	3.511	72		246.233	8		277.626	4		276.573	0		3.511	32308
3.512	166	3.515	21	3.515	69		246.237	24		277.629	16		276.576	10		3.515	32543
3.516	131	3.519	22	3.519	64		246.24	8		277.632	0		276.58	12		3.519	30991
3.52	109	3.522	21	3.522	57		246.243	0		277.697	0		276.583	0		3.522	32155
3.523	115	3.526	21	3.526	49		246.995	0		277.701	22		277.067	0		3.526	30683
3.527	83	3.53	21	3.53	44		246.998	8		277.704	0		277.07	8		3.53	32482
3.531	60	3.533	22	3.533	40		247.002	12		277.752	0		277.074	12		3.533	33555
3.534	60	3.537	24	3.537	39		247.005	21		277.755	12		277.077	13		3.537	31662
3.538	70	3.541	27	3.541	38		247.008	15		277.759	12		277.08	45		3.541	31637
3.542	45	3.544	29	3.544	40		247.011	31		277.762	0		277.084	14		3.544	33581
3.545	135	3.548	31	3.548	44		247.014	4		277.97	0		277.087	35		3.548	31892
3.549	90	3.552	32	3.552	49		247.018	16		277.974	22		277.091	0		3.552	32085
3.553	84	3.555	33	3.555	56		247.021	0		277.977	0		277.162	0		3.555	33330
3.556	181	3.559	33	3.559	64		247.027	0		278.052	0		277.166	8		3.559	32962
3.56	66	3.563	33	3.563	69		247.03	7		278.055	12		277.169	12		3.563	33691
3.564	67	3.566	34	3.566	74		247.034	28		278.059	12		277.172	0		3.566	34229
3.567	20	3.57	34	3.57	77		247.037	7		278.062	0		277.189	0		3.57	33534
3.571	64	3.574	33	3.574	79		247.04	0		278.066	6		277.193	7		3.574	33873
3.575	60	3.577	32	3.577	78		247.571	0		278.069	18		277.196	14		3.577	31896
3.578	42	3.581	31	3.581	79		247.574	20		278.072	65		277.2	0		3.581	33841
3.582	26	3.585	29	3.585	78		247.578	0		278.076	63		277.203	0		3.585	34780
3.586	149	3.588	28	3.588	75		248.038	0		278.079	168		277.206	7		3.588	33491
3.589	83	3.592	27	3.592	72		248.041	10		278.083	174		277.21	14		3.592	34675
3.593	68	3.596	26	3.596	68		248.045	15		278.086	167		277.213	0		3.596	37483
3.597	69	3.599	26	3.599	64		248.048	0		278.089	112		277.217	0		3.599	37696
3.6	26	3.603	26	3.603	60		248.051	0		278.093	52		277.22	16		3.603	38066
3.604	95	3.607	28	3.607	60		248.054	16		278.096	129		277.223	4		3.607	39309
3.608	157	3.61	30	3.61	60		248.058	8		278.1	34		277.227	0		3.61	40892
3.611	42	3.614	34	3.614	62		248.061	0		278.103	30		277.602	0		3.614	41832
3.615	86	3.618	37	3.618	66		248.106	0		278.107	17		277.605	13		3.618	42733
3.619	105	3.621	43	3.621	70		248.109	3		278.11	58		277.609	16		3.621	44569
3.622	159	3.625	47	3.625	72		248.112	21		278.113	12		277.612	0		3.625	45401
3.626	70	3.629	52	3.629	73		248.116	0		278.117	0		278.076	0		3.629	46789
3.63	106	3.632	56	3.632	73		248.567	0		278.171	0		278.079	13		3.632	46806
3.633	46	3.636	60	3.636	69		248.57	16		278.175	15		278.083	72		3.636	49116
3.637	132	3.64	62	3.64	65		248.573	17		278.178	10		278.086	18		3.64	49558
3.641	150	3.643	64	3.643	61		248.577	19		278.182	0		278.089	9		3.643	47898
3.644	138	3.647	64	3.647	58		248.58	42		278.277	0		278.093	0		3.647	49579
3.648	92	3.651	62	3.651	57		248.583	0		278.281	22		278.096	23		3.651	48235
3.651	86	3.654	58	3.654	58		248.622	0		278.284	0		278.1	42		3.654	46317
3.655	185	3.658	52	3.658	61		248.625	10		278.346	0		278.103	0		3.658	42546
3.659	132	3.662	44	3.662	64		248.628	12		278.349	12		278.127	0		3.662	39800
3.662	103	3.665	36	3.665	68		248.632	0		278.352	12		278.13	3		3.665	42536
3.666	133	3.669	28	3.669	72		248.654	0		278.356	0		278.134	19		3.669	39415
3.67	85	3.673	22	3.673	75		248.657	17		278.574	0		278.137	0		3.673	39917
3.673	136	3.676	18	3.676	76		248.661	15		278.578	5		278.578	0		3.676	38846
3.677	112	3.68	16	3.68	75		248.664	0		278.581	45		278.581	10		3.68	39820
3.681	40	3.684	17	3.684	73		248.941	0		278.584	0		278.584	12		3.684	42184
3.684	68	3.687	18	3.687	71		248.945	7		278.588	21		278.588	0		3.687	54441
3.688	183	3.699	21	3.699	68		248.948	14		278.591	85		278.591	0		3.699	149285
3.692	229	3.706	23	3.706	66		248.951	0		278.595	39		278.595	32		3.706	281353
3.703	66	3.713	25	3.713	64		248.99	0		278.598	39		278.598	12		3.713	370248
3.711	40	3.718	25	3.718	62		248.993	22		278.602	29		278.602	0		3.718	459414
3.718	85	3.729	24	3.729	60		248.996	5		278.605	0		278.605	7		3.729	659796
3.73	70	3.737	23	3.737	58		249	0		278.608	14		278.608	14		3.737	778092
3.738	74	3.744	20	3.744	55		249.064	0		278.612	21		278.612	0		3.744	820920
3.745	29	3.751	17	3.751	52		249.067	6		278.615	14		279.077	0		3.751	814518
3.754	112	3.769	15	3.769	49		249.071	37		278.619	0		279.08	5		3.769	651480
3.774	109	3.79	13	3.79	47		249.074	0		278.721	0		279.083	20		3.79	350522
3.795	184	3.817	12	3.817	44		249.083	0		278.725	20		279.087	0		3.817	1495332
3.822	70	3.837	11	3.837	42		249.087	13		278.728	0		279.09	30		3.837	3965582
3.843	66	3.849	11	3.849	41		249.09	9		278.865	0		279.094	22		3.849	4336100
3.855	154	3.862	12	3.862	40		249.093	0		278.868	19		279.097	0		3.862	3641209
3.867	45	3.874	14	3.874	41		249.096	12		278.872	5		279.101	0		3.874	2563064
3.88	21	3.886	17	3.886	43		249.1	8		278.875	0		279.104	7		3.886	1528909
3.892	146	3.891	21	3.891	44		249.103	0		279.056	0		279.107	14		3.891	1275584
3.896	60	3.895	25	3.895	47		249.533	0		279.06	17		279.111	0		3.895	1053174
3.9	320	3.9	30	3.9	50		249.536	19		279.063	48		279.138	0		3.9	805634
3.905	134	3.905	35	3.905	52		249.539	24		279.066	34		279.142	14		3.905	661609
3.91	152	3.91	39	3.91	56		249.542	15		279.07	32		279.145	7		3.91	502131
3.916	311	3.915	41	3.915	59		249.546	8		279.073	66		279.148	0		3.915	405898
3.93	361	3.921	42	3.921	61		249.549	15		279.077	21		279.398	0		3.921	342380
3.97	91	3.927	42	3.927	62		249.552	27		279.08	98		279.401	12		3.927	297548
3.982	108	3.934	41	3.934	63		249.555	157		279.083	127		279.405	8		3.934	274093
3.993	84	3.95	39	3.95	62		249.559	283		279.087	123		279.408	0		3.95	288371
4.005	49	3.985	37	3.985	60		249.562	428		279.09	53		279.566	0		3.985	122415
4.017	70	3.997	35	3.997	57		249.565	378		279.094	47		279.569	21		3.997	100350
4.028	88	4.009	33	4.009	53		249.568	431		279.097	21		279.572	0		4.009	79189
4.04	132	4.02	31	4.02	48		249.571	381		279.101	12		280.069	0		4.02	73349
4.052	66	4.032	29	4.032	43		249.575	349		279.104	9		280.072	19		4.032	64278
4.063	20	4.044	27	4.044	40		249.578	146		279.107	18		280.076	5		4.044	56600
4.075	60	4.055	26	4.055	38		249.581	138		279.111	8		280.079	0		4.055	49227
4.087	96	4.067	25	4.067	38		249.584	39		279.114	12		280.082	7		4.067	48884
4.098	114	4.079	25	4.079	39		249.588	34		279.118	0		280.086	16		4.079	51463
4.11	115	4.09	26	4.09	41		249.591	23		279.559	0		280.089	0		4.09	45777
4.122	87	4.102	28	4.102	42		249.594	10		279.562	8		280.096	0		4.102	45216
4.133	41	4.114	30	4.114	41		249.597	40		279.566	12		280.1	19		4.114	43557
4.145	183	4.125	31	4.125	40		249.601	0		279.569	0		280.103	10		4.125	41811
4.163	21	4.137	32	4.137	39		250.044	0		279.572	10		280.106	20		4.137	66610
4.169	64	4.155	31	4.155	38		250.047	8		279.576	66		280.11	0		4.155	277503
4.175	42	4.161	31	4.161	38		250.05	16		279.579	40		280.141	0		4.161	353974
4.181	66	4.167	32	4.167	39		250.053	0		279.583	22		280.144	19		4.167	413322
4.186	107	4.172	34	4.172	41		250.057	27		279.586	49		280.148	7		4.172	440096
4.192	65	4.178	36	4.178	42		250.06	43		279.59	40		280.151	0		4.178	437887
4.197	76	4.183	40	4.183	43		250.063	73		279.593	7		280.168	0		4.183	404649
4.203	56	4.189	42	4.189	43		250.066	157		279.596	0		280.172	7		4.189	353304
4.21	21	4.195	43	4.195	43		250.07	62		280.031	0		280.175	14		4.195	298191
4.218	164	4.202	42	4.202	43		250.073	54		280.035	23		280.178	0		4.202	241511
4.238	110	4.218	40	4.218	44		250.076	133		280.038	0		280.206	0		4.218	112738
4.25	92	4.238	37	4.238	46		250.079	175		280.072	0		280.209	14		4.238	54549
4.261	43	4.25	35	4.25	49		250.083	67		280.076	23		280.213	7		4.25	48535
4.265	201	4.253	35	4.253	52		250.086	51		280.079	8		280.216	0		4.253	77975
4.277	44	4.265	35	4.265	55		250.089	37		280.082	16		280.223	0		4.265	58158
4.288	136	4.277	36	4.277	59		250.092	16		280.086	12		280.226	8		4.277	65608
4.3	157	4.288	36	4.288	62		250.095	0		280.089	14		280.23	12		4.288	70391
4.312	65	4.3	37	4.3	65		250.16	0		280.093	34		280.233	0		4.3	57847
4.331	51	4.312	36	4.312	68		250.163	4		280.096	34		281.111	0		4.312	53354
4.343	178	4.331	35	4.331	70		250.167	16		280.1	20		281.114	22		4.331	43574
4.347	195	4.335	33	4.335	72		250.17	0		280.103	0		281.118	0		4.335	72167
4.358	113	4.339	31	4.339	72		250.565	0		280.614	0		281.156	0		4.339	73128
4.37	86	4.342	30	4.342	73		250.568	7		280.617	5		281.159	15		4.342	75405
4.382	123	4.354	31	4.354	73		250.571	28		280.62	25		281.162	26		4.354	47897
4.385	206	4.366	33	4.366	76		250.575	30		280.624	0		281.166	0		4.366	51574
4.389	133	4.377	37	4.377	79		250.578	0		280.936	0		281.729	0		4.377	45742
4.393	112	4.381	41	4.381	82		250.581	0		280.939	19		281.732	22		4.381	70688
4.396	113	4.385	43	4.385	85		250.584	20		280.943	7		281.736	11		4.385	70250
4.4	88	4.388	43	4.388	85		250.588	25		280.946	0		281.739	0		4.388	72395
4.404	172	4.392	41	4.392	84		250.591	0		281.059	0		282.234	0		4.392	68392
4.407	116	4.396	37	4.396	82		250.594	17		281.063	6		282.237	8		4.396	66199
4.411	185	4.399	34	4.399	80		250.597	6		281.066	17		282.241	12		4.399	64679
4.415	129	4.403	32	4.403	79		250.601	0		281.07	0		282.244	0		4.403	62925
4.418	114	4.407	32	4.407	81		251.058	0		281.073	0		282.251	0		4.407	62616
4.422	175	4.41	33	4.41	86		251.061	7		281.077	8		282.255	14		4.41	62744
4.426	95	4.414	37	4.414	92		251.064	26		281.08	12		282.258	7		4.414	59724
4.429	132	4.418	42	4.418	99		251.067	8		281.083	0		282.261	0		4.418	61616
4.433	152	4.422	47	4.422	103		251.07	19		281.094	0		282.265	27		4.422	62480
4.437	151	4.425	51	4.425	104		251.074	5		281.097	7		282.268	43		4.425	64768
4.44	127	4.429	54	4.429	103		251.077	20		281.101	14		282.272	14		4.429	66235
4.444	71	4.433	56	4.433	100		251.08	0		281.104	0		282.275	0		4.433	60833
4.448	62	4.436	55	4.436	98		251.083	10		281.406	0		282.289	0		4.436	60761
4.451	103	4.44	56	4.44	99		251.087	15		281.409	16		282.292	16		4.44	63063
4.455	86	4.444	57	4.444	101		251.09	0		281.413	6		282.296	8		4.444	59704
4.459	171	4.447	60	4.447	105		251.126	0		281.416	0		282.299	0		4.447	62873
4.462	178	4.451	64	4.451	109		251.129	10		281.976	0		282.368	0		4.451	62227
4.466	84	4.455	68	4.455	110		251.132	12		281.98	5		282.372	12		4.455	64688
4.47	120	4.458	70	4.458	108		251.135	0		281.983	22		282.375	12		4.458	64925
4.473	113	4.462	72	4.462	103		251.583	0		281.986	0		282.378	0		4.462	64658
4.477	110	4.466	70	4.466	96		251.586	15		282.478	0		282.585	0		4.466	62014
4.481	67	4.469	66	4.469	89		251.589	10		282.481	20		282.588	8		4.469	64235
4.484	110	4.473	60	4.473	84		251.593	0		282.485	0		282.592	12		4.473	64133
4.488	174	4.477	54	4.477	82		251.807	0		282.495	0		282.595	0		4.477	68229
4.492	115	4.48	47	4.48	81		251.81	12		282.499	13		282.894	0		4.48	72314
4.495	174	4.484	41	4.484	81		251.814	8		282.502	9		282.898	16		4.484	90142
4.507	109	4.496	37	4.496	80		251.817	0		282.506	0		282.901	4		4.496	161993
4.522	363	4.517	36	4.517	77		252.109	0		283.115	0		282.905	0		4.517	639644
4.539	211	4.532	37	4.532	72		252.112	8		283.118	13		283.06	0		4.532	878532
4.554	189	4.547	41	4.547	66		252.116	12		283.122	37		283.063	14		4.547	898847
4.57	145	4.562	45	4.562	61		252.119	0		283.125	0		283.067	7		4.562	713134
4.582	138	4.582	48	4.582	58		252.366	0		283.139	0		283.07	13		4.582	379030
4.596	85	4.596	51	4.596	57		252.369	20		283.142	14		283.073	9		4.596	190645
4.615	127	4.605	52	4.605	57		252.372	0		283.146	7		283.077	0		4.605	128382
4.627	108	4.617	51	4.617	59		252.711	0		283.149	0		283.08	0		4.617	73935
4.639	81	4.628	50	4.628	63		252.714	12		283.273	0		283.084	28		4.628	54135
4.642	133	4.64	48	4.64	66		252.717	12		283.276	7		283.087	18		4.64	47415
4.646	247	4.644	47	4.644	71		252.72	0		283.28	14		283.091	12		4.644	79909
4.65	67	4.655	46	4.655	78		252.854	0		283.283	0		283.094	22		4.655	44579
4.653	270	4.659	47	4.659	84		252.857	20		283.473	0		283.098	0		4.659	74468
4.657	88	4.663	48	4.663	89		252.86	0		283.476	8		283.101	0		4.663	78986
4.661	189	4.666	51	4.666	97		253.085	0		283.48	12		283.104	7		4.666	69694
4.664	124	4.67	56	4.67	102		253.088	21		283.483	0		283.108	14		4.67	72860
4.668	237	4.674	59	4.674	104		253.091	0		283.552	0		283.111	7		4.674	76984
4.672	177	4.677	62	4.677	106		253.238	0		283.556	8		283.115	16		4.677	69830
4.676	158	4.681	64	4.681	106		253.241	15		283.559	16		283.118	0		4.681	71910
4.679	62	4.685	64	4.685	103		253.244	13		283.562	0		283.273	0		4.685	69482
4.683	125	4.688	63	4.688	99		253.248	0		284.004	0		283.276	16		4.688	70209
4.687	108	4.692	62	4.692	94		254.075	0		284.007	14		283.28	8		4.692	71555
4.69	142	4.696	62	4.696	88		254.079	12		284.011	22		283.283	0		4.696	71010
4.694	128	4.7	62	4.7	79		254.082	12		284.014	0		283.576	0		4.7	69659
4.698	170	4.703	61	4.703	71		254.085	0		284.083	0		283.58	4		4.703	67630
4.701	157	4.707	59	4.707	63		254.219	0		284.087	12		283.583	39		4.707	69091
4.705	101	4.711	57	4.711	58		254.222	5		284.09	8		283.587	8		4.711	64670
4.709	82	4.714	55	4.714	57		254.226	21		284.093	0		283.59	0		4.714	62408
4.712	233	4.718	55	4.718	61		254.229	0		284.114	0		284.069	0		4.718	65673
4.716	158	4.722	59	4.722	68		255.323	0		284.118	21		284.073	19		4.722	66753
4.72	156	4.725	65	4.725	77		255.326	8		284.121	0		284.076	5		4.725	69727
4.723	69	4.729	71	4.729	84		255.329	12		284.131	0		284.08	0		4.729	64450
4.727	170	4.733	74	4.733	90		255.333	0		284.135	12		284.087	0		4.733	64020
4.731	171	4.736	76	4.736	92		255.552	0		284.138	8		284.09	48		4.736	70949
4.734	180	4.74	74	4.74	91		255.555	8		284.142	0		284.093	15		4.74	65586
4.738	164	4.744	70	4.744	89		255.558	12		284.249	0		284.097	33		4.744	65233
4.742	132	4.747	65	4.747	86		255.562	0		284.252	22		284.1	28		4.747	63200
4.745	188	4.751	61	4.751	83		255.591	0		284.255	42		284.104	0		4.751	67161
4.749	67	4.755	57	4.755	79		255.594	6		284.259	0		284.107	10		4.755	66526
4.753	255	4.759	52	4.759	75		255.598	17		284.262	15		284.111	12		4.759	65662
4.756	128	4.762	48	4.762	72		255.601	0		284.266	83		284.114	0		4.762	63254
4.76	237	4.766	45	4.766	71		255.617	0		284.269	125		284.255	0		4.766	66884
4.764	190	4.77	43	4.77	72		255.621	23		284.273	378		284.259	23		4.77	69947
4.767	135	4.773	42	4.773	78		255.624	0		284.276	369		284.262	0		4.773	69307
4.771	234	4.777	44	4.777	85		255.689	0		284.28	463		284.266	14		4.777	65833
4.775	318	4.781	46	4.781	94		255.693	21		284.283	292		284.269	23		4.781	63539
4.778	153	4.784	50	4.784	102		255.696	3		284.287	318		284.273	8		4.784	66110
4.782	128	4.788	54	4.788	107		255.699	0		284.29	171		284.276	21		4.788	67859
4.786	193	4.792	60	4.792	107		255.843	0		284.293	122		284.28	0		4.792	67078
4.789	155	4.795	65	4.795	104		255.846	10		284.297	99		284.283	0		4.795	63582
4.793	42	4.799	70	4.799	100		255.85	12		284.3	73		284.287	20		4.799	69231
4.797	134	4.803	75	4.803	97		255.853	0		284.304	38		284.29	0		4.803	64526
4.8	170	4.807	78	4.807	96		256.033	0		284.307	36		284.577	0		4.807	64094
4.804	227	4.81	79	4.81	97		256.036	14		284.311	0		284.58	9		4.81	63027
4.808	213	4.814	79	4.814	97		256.04	7		285.257	0		284.583	18		4.814	63255
4.811	157	4.818	77	4.818	95		256.043	0		285.26	14		284.587	14		4.818	62287
4.815	280	4.821	75	4.821	91		256.118	0		285.264	7		284.59	28		4.821	60739
4.819	112	4.825	73	4.825	85		256.121	27		285.267	0		284.594	7		4.825	60064
4.822	136	4.829	72	4.829	76		256.125	0		285.271	0		284.597	10		4.829	63013
4.826	137	4.832	70	4.832	68		256.239	0		285.274	15		284.601	15		4.832	58435
4.83	143	4.836	67	4.836	64		256.243	8		285.278	47		284.604	0		4.836	55300
4.833	237	4.84	62	4.84	62		256.246	36		285.281	52		284.608	8		4.84	58484
4.837	129	4.843	57	4.843	63		256.249	52		285.285	51		284.611	12		4.843	59906
4.841	163	4.847	51	4.847	67		256.252	37		285.288	73		284.614	0		4.847	59141
4.844	109	4.851	48	4.851	71		256.256	66		285.291	41		284.87	0		4.851	62263
4.848	110	4.854	47	4.854	76		256.259	70		285.295	14		284.873	27		4.854	63290
4.852	230	4.858	48	4.858	79		256.262	138		285.298	7		284.877	0		4.858	63571
4.855	181	4.862	52	4.862	82		256.265	21		285.302	3		285.005	0		4.862	62820
4.859	26	4.865	55	4.865	85		256.269	28		285.305	19		285.008	7		4.865	64939
4.863	117	4.869	58	4.869	89		256.272	34		285.309	23		285.012	14		4.869	63798
4.866	149	4.873	60	4.873	91		256.275	21		285.312	0		285.015	0		4.873	64489
4.87	183	4.877	60	4.877	92		256.279	3		285.568	0		285.05	0		4.877	64362
4.874	111	4.88	59	4.88	92		256.282	0		285.572	7		285.053	21		4.88	63702
4.877	232	4.884	59	4.884	90		256.564	0		285.575	19		285.057	0		4.884	62574
4.881	163	4.888	60	4.888	87		256.567	14		285.578	0		285.088	0		4.888	65016
4.885	199	4.891	63	4.891	84		256.57	7		285.8	0		285.091	12		4.891	63359
4.888	126	4.895	67	4.895	82		256.574	53		285.803	19		285.094	36		4.895	62437
4.892	206	4.899	73	4.899	80		256.577	50		285.807	3		285.098	0		4.899	64041
4.896	178	4.902	76	4.902	80		256.58	38		285.81	0		285.101	23		4.902	60707
4.899	297	4.906	77	4.906	79		256.583	39		286.232	0		285.105	0		4.906	59695
4.903	217	4.91	77	4.91	78		256.587	12		286.236	14		285.108	19		4.91	60260
4.907	266	4.913	75	4.913	76		256.59	23		286.239	14		285.112	39		4.913	61350
4.911	215	4.917	71	4.917	74		256.593	0		286.243	0		285.115	14		4.917	57820
4.914	126	4.921	69	4.921	73		256.61	0		286.26	0		285.119	0		4.921	61154
4.918	112	4.925	69	4.925	76		256.613	22		286.264	3		285.16	0		4.925	60809
4.922	203	4.928	70	4.928	83		256.616	0		286.267	26		285.164	12		4.928	64500
4.925	264	4.932	73	4.932	93		257.065	0		286.271	14		285.167	29		4.932	65048
4.929	285	4.936	77	4.936	104		257.069	19		286.274	0		285.171	0		4.936	67726
4.933	201	4.939	81	4.939	116		257.072	3		287.39	0		285.181	0		4.939	67082
4.936	330	4.943	84	4.943	124		257.075	23		287.393	19		285.184	12		4.943	68011
4.94	48	4.947	86	4.947	126		257.079	0		287.397	5		285.188	12		4.947	66595
4.944	172	4.95	85	4.95	124		257.082	13		287.4	0		285.191	0		4.95	68937
4.947	150	4.954	84	4.954	118		257.085	33		287.588	0		285.264	0		4.954	62859
4.951	186	4.958	83	4.958	107		257.088	36		287.591	8		285.267	12		4.958	67825
4.955	153	4.962	82	4.962	97		257.092	8		287.595	12		285.271	8		4.962	66380
4.958	145	4.965	83	4.965	90		257.095	0		287.598	0		285.274	0		4.965	71326
4.962	205	4.969	82	4.969	84		257.098	0		288.261	0		285.364	0		4.969	73375
4.966	226	4.973	79	4.973	79		257.101	7		288.265	7		285.368	7		4.973	75666
4.969	215	4.976	74	4.976	77		257.105	14		288.268	14		285.371	14		4.976	75791
4.973	127	4.98	67	4.98	76		257.108	0		288.272	0		285.375	0		4.98	72511
4.977	105	4.984	61	4.984	74		257.131	0		288.379	0		285.606	0		4.984	70475
4.98	203	4.987	56	4.987	74		257.134	7		288.383	21		285.61	8		4.987	73632
4.984	125	4.991	54	4.991	76		257.138	14		288.386	0		285.613	12		4.991	75203
4.988	104	4.995	54	4.995	79		257.141	0		288.699	0		285.616	0		4.995	75984
4.991	242	4.998	55	4.998	84		257.197	0		288.703	16		286.063	0		4.998	76332
4.995	247	5.002	56	5.002	92		257.2	7		288.706	4		286.066	7		5.002	74721
4.999	135	5.006	58	5.006	101		257.203	16		288.71	0		286.07	14		5.006	74564
5.002	128	5.01	59	5.01	113		257.207	0		289.204	0		286.073	0		5.01	71345
5.006	226	5.013	60	5.013	124		257.249	0		289.207	4		286.094	0		5.013	71012
5.01	136	5.017	61	5.017	133		257.252	13		289.211	16		286.097	24		5.017	69363
5.013	179	5.021	61	5.021	140		257.256	9		289.214	0		286.101	0		5.021	68003
5.017	194	5.024	61	5.024	142		257.259	0		289.58	0		286.246	0		5.024	71226
5.021	156	5.028	63	5.028	138		257.269	0		289.583	4		286.25	4		5.028	67815
5.024	97	5.032	67	5.032	130		257.272	8		289.587	16		286.253	16		5.032	66645
5.028	119	5.035	71	5.035	118		257.276	12		289.59	0		286.257	10		5.035	68491
5.032	211	5.039	75	5.039	108		257.279	0		289.597	0		286.26	12		5.039	68447
5.035	149	5.043	78	5.043	99		257.548	0		289.601	11		286.264	24		5.043	70711
5.039	221	5.046	79	5.046	93		257.551	3		289.604	13		286.267	8		5.046	67222
5.043	249	5.05	77	5.05	91		257.555	19		289.607	7		286.271	36		5.05	69385
5.047	170	5.054	75	5.054	91		257.558	0		289.611	23		286.274	15		5.054	63068
5.05	113	5.058	75	5.058	88		257.577	0		289.614	12		286.277	10		5.058	65778
5.054	137	5.061	75	5.061	84		257.581	16		289.618	0		286.281	0		5.061	67024
5.058	280	5.065	76	5.065	80		257.584	4		289.998	0		286.284	22		5.065	64065
5.061	158	5.069	78	5.069	73		257.587	0		290.001	4		286.288	0		5.069	61438
5.065	89	5.072	81	5.072	68		257.62	0		290.005	16		286.291	0		5.072	63585
5.069	91	5.076	83	5.076	66		257.623	23		290.008	0		286.295	5		5.076	62850
5.072	113	5.08	84	5.08	66		257.627	0		290.228	0		286.298	20		5.08	64108
5.076	199	5.083	83	5.083	68		257.978	0		290.231	10		286.302	0		5.083	64424
5.08	204	5.087	81	5.087	72		257.982	16		290.235	12		287.053	0		5.087	60517
5.083	132	5.091	77	5.091	72		257.985	4		290.238	0		287.057	13		5.091	65113
5.087	113	5.095	70	5.095	70		257.988	0		290.454	0		287.06	9		5.095	73612
5.091	173	5.106	61	5.106	67		258.018	0		290.458	25		287.064	0		5.106	166991
5.094	190	5.114	53	5.114	62		258.021	14		290.461	0		287.206	0		5.114	308768
5.098	176	5.12	45	5.12	58		258.024	21		291.03	0		287.209	15		5.12	459620
5.102	228	5.125	40	5.125	59		258.028	7		291.034	12		287.213	10		5.125	566802
5.105	197	5.13	37	5.13	65		258.031	0		291.037	8		287.216	0		5.13	680163
5.117	166	5.135	36	5.135	73		258.07	0		291.041	0		287.234	0		5.135	716105
5.124	182	5.148	37	5.148	83		258.074	21		292.001	0		287.237	8		5.148	710737
5.129	71	5.161	40	5.161	92		258.077	0		292.005	12		287.241	12		5.161	573779
5.134	107	5.175	44	5.175	101		258.09	0		292.008	8		287.244	0		5.175	355971
5.139	157	5.199	48	5.199	106		258.093	8		292.012	0		287.262	0		5.199	169858
5.144	128	5.226	52	5.226	108		258.097	12		292.068	0		287.265	21		5.226	78912
5.157	109	5.246	56	5.246	108		258.1	0		292.071	8		287.269	0		5.246	60106
5.17	106	5.258	59	5.258	105		258.564	0		292.075	12		287.275	0		5.258	72776
5.184	139	5.269	61	5.269	98		258.567	13		292.078	0		287.279	8		5.269	81339
5.198	88	5.289	62	5.289	90		258.57	9		292.771	0		287.282	12		5.289	93686
5.226	251	5.317	63	5.317	82		258.574	0		292.775	14		287.286	0		5.317	66578
5.246	201	5.329	64	5.329	76		258.873	0		292.778	7		288.616	0		5.329	58175
5.265	220	5.332	64	5.332	71		258.876	8		292.782	14		288.619	8		5.332	84154
5.277	113	5.336	64	5.336	73		258.88	12		292.785	7		288.623	12		5.336	77934
5.289	152	5.34	64	5.34	77		258.883	0		292.789	0		288.626	0		5.34	77104
5.309	89	5.343	64	5.343	81		259.025	0		292.883	0		288.748	0		5.343	77129
5.336	90	5.347	63	5.347	86		259.028	8		292.887	23		288.751	21		5.347	71494
5.348	69	5.351	62	5.351	91		259.031	12		292.89	0		288.755	0		5.351	73436
5.352	163	5.354	62	5.354	92		259.034	12		293.062	0		289.033	0		5.354	71188
5.355	163	5.358	63	5.358	91		259.038	12		293.065	13		289.037	15		5.358	69396
5.359	267	5.362	64	5.362	88		259.041	0		293.069	9		289.04	26		5.362	74281
5.363	314	5.366	65	5.366	81		259.044	20		293.072	0		289.043	0		5.366	74152
5.366	218	5.369	67	5.369	75		259.048	0		293.332	0		289.559	0		5.369	73639
5.37	186	5.373	68	5.373	68		259.071	0		293.335	20		289.562	7		5.373	73924
5.374	172	5.377	67	5.377	63		259.074	24		293.339	0		289.566	19		5.377	70922
5.377	132	5.38	66	5.38	60		259.077	6		293.496	0		289.569	0		5.38	75546
5.381	232	5.384	65	5.384	60		259.081	0		293.5	7		289.594	0		5.384	74638
5.385	174	5.388	63	5.388	62		259.176	0		293.503	14		289.597	30		5.388	77708
5.388	85	5.391	63	5.391	67		259.179	21		293.507	0		289.601	0		5.391	73868
5.392	96	5.395	65	5.395	73		259.183	14		293.97	0		290.088	0		5.395	75073
5.396	341	5.399	68	5.399	80		259.186	7		293.973	14		290.092	20		5.399	79820
5.4	132	5.403	72	5.403	86		259.189	0		293.977	7		290.095	0		5.403	80647
5.403	312	5.406	77	5.406	90		260.017	0		293.98	0		290.099	0		5.406	79944
5.407	175	5.41	80	5.41	92		260.02	10		294.254	0		290.102	6		5.41	81108
5.411	82	5.414	82	5.414	93		260.024	26		294.258	27		290.106	18		5.414	83636
5.414	216	5.417	80	5.417	93		260.027	15		294.261	0		290.109	0		5.417	82475
5.418	103	5.421	75	5.421	93		260.03	0		294.985	0		290.193	0		5.421	86194
5.422	196	5.425	68	5.425	95		260.086	0		294.988	21		290.196	8		5.425	88302
5.425	259	5.436	62	5.436	100		260.089	21		294.992	0		290.2	16		5.436	57823
5.429	325	5.44	56	5.44	105		260.093	18		294.999	0		290.203	0		5.44	87327
5.433	262	5.452	53	5.452	111		260.096	12		295.002	21		290.531	0		5.452	50762
5.436	148	5.455	52	5.455	116		260.099	0		295.006	0		290.534	23		5.455	81296
5.44	216	5.459	55	5.459	119		260.185	0		295.094	0		290.538	0		5.459	77921
5.444	128	5.463	59	5.463	120		260.188	16		295.097	10		290.615	0		5.463	77192
5.447	44	5.467	65	5.467	117		260.192	4		295.101	12		290.618	5		5.467	72481
5.451	228	5.47	71	5.47	111		260.195	0		295.104	0		290.622	21		5.47	73400
5.455	250	5.474	75	5.474	105		260.231	0		295.368	0		290.625	0		5.474	74272
5.458	154	5.478	79	5.478	97		260.235	23		295.371	12		290.925	0		5.478	70512
5.462	157	5.481	81	5.481	89		260.238	0		295.375	8		290.929	10		5.481	76250
5.466	114	5.485	81	5.485	83		260.363	0		295.378	0		290.932	12		5.485	71795
5.469	135	5.489	79	5.489	78		260.367	23		296.995	0		290.936	0		5.489	70041
5.473	133	5.492	78	5.492	74		260.37	0		296.998	12		291.117	0		5.492	69403
5.477	174	5.496	75	5.496	75		260.615	0		297.002	12		291.121	27		5.496	70087
5.48	158	5.5	72	5.5	78		260.618	23		297.005	0		291.124	4		5.5	67055
5.484	131	5.503	70	5.503	83		260.621	0		297.083	0		291.128	0		5.503	69696
5.488	66	5.507	68	5.507	89		260.998	0		297.087	6		291.163	0		5.507	66724
5.491	312	5.511	67	5.511	94		261.001	23		297.09	18		291.166	23		5.511	68296
5.495	124	5.515	66	5.515	95		261.004	0		297.094	0		291.17	0		5.515	61594
5.499	282	5.518	65	5.518	93		261.014	0		297.104	0		291.596	0		5.518	58634
5.502	149	5.522	64	5.522	87		261.018	14		297.108	7		291.599	8		5.522	56184
5.506	86	5.526	62	5.526	79		261.021	7		297.111	14		291.603	37		5.526	54029
5.51	256	5.529	60	5.529	71		261.024	0		297.115	0		291.606	0		5.529	53968
5.513	111	5.533	59	5.533	64		261.077	0		297.129	0		291.708	0		5.533	56119
5.517	104	5.537	58	5.537	59		261.08	8		297.132	15		291.711	3		5.537	54179
5.521	113	5.54	59	5.54	57		261.084	12		297.136	35		291.715	19		5.54	51900
5.524	179	5.544	61	5.544	56		261.087	0		297.139	17		291.718	0		5.544	53708
5.528	229	5.548	63	5.548	56		261.09	0		297.143	7		292.082	0		5.548	54202
5.532	181	5.551	62	5.551	56		261.094	12		297.147	14		292.085	8		5.551	54548
5.535	127	5.555	60	5.555	57		261.097	12		297.15	0		292.089	12		5.555	48966
5.539	141	5.559	54	5.559	57		261.1	0		297.154	12		292.092	6		5.559	50605
5.543	167	5.562	47	5.562	54		261.104	0		297.157	8		292.096	17		5.562	53007
5.546	268	5.566	40	5.566	52		261.107	25		297.161	0		292.099	0		5.566	55926
5.55	237	5.57	34	5.57	50		261.11	0		297.164	0		292.106	0		5.57	53014
5.554	231	5.573	29	5.573	49		261.114	0		297.168	14		292.11	24		5.573	56033
5.557	129	5.577	26	5.577	48		261.117	22		297.171	11		292.113	0		5.577	51116
5.561	40	5.581	25	5.581	50		261.12	0		297.175	0		292.61	0		5.581	54571
5.565	173	5.584	25	5.584	51		261.133	0		297.302	0		292.614	7		5.584	56012
5.568	88	5.588	26	5.588	52		261.137	12		297.305	7		292.617	19		5.588	55774
5.572	195	5.592	30	5.592	51		261.14	8		297.309	14		292.621	0		5.592	55601
5.576	195	5.595	34	5.595	49		261.143	0		297.312	0		293.051	0		5.595	54981
5.579	153	5.599	39	5.599	46		262.017	0		298.153	0		293.055	14		5.599	54731
5.583	166	5.603	44	5.603	44		262.02	19		298.156	4		293.058	14		5.603	57225
5.587	147	5.606	49	5.606	42		262.024	3		298.16	16		293.062	0		5.606	57958
5.59	225	5.61	51	5.61	43		262.027	0		298.163	0		293.09	0		5.61	57934
5.594	191	5.614	54	5.614	43		262.564	0		298.375	0		293.093	7		5.614	53124
5.606	149	5.617	57	5.617	45		262.567	15		298.379	7		293.097	14		5.617	59773
5.617	21	5.621	60	5.621	45		262.57	18		298.382	14		293.1	0		5.621	58553
5.629	154	5.625	63	5.625	46		262.574	0		298.386	0		293.181	0		5.625	53668
5.641	85	5.628	69	5.628	47		262.58	0		298.916	0		293.184	8		5.628	58313
5.644	200	5.632	75	5.632	49		262.584	23		298.92	20		293.188	12		5.632	54097
5.648	131	5.636	78	5.636	52		262.587	0		298.923	14		293.191	0		5.636	57846
5.652	151	5.639	80	5.639	58		262.985	0		298.927	0		294.145	0		5.639	61599
5.655	150	5.643	80	5.643	65		262.988	8		298.977	0		294.149	3		5.643	65546
5.659	144	5.647	76	5.647	71		262.992	12		298.98	8		294.152	19		5.647	65166
5.663	239	5.65	69	5.65	77		262.995	6		298.984	12		294.156	0		5.65	67051
5.666	244	5.654	62	5.654	83		262.998	18		298.987	0		294.17	0		5.654	65084
5.67	236	5.658	54	5.658	88		263.002	0		299.947	0		294.173	8		5.658	66217
5.674	375	5.662	46	5.662	96		263.071	0		299.95	16		294.177	12		5.662	73084
5.686	151	5.665	39	5.665	107		263.075	7		299.954	4		294.18	0		5.665	70134
5.697	140	5.669	35	5.669	119		263.078	14		299.957	0		295.002	0		5.669	75727
5.709	176	5.673	32	5.673	130		263.081	0		300.787	0		295.006	23		5.673	84941
5.721	108	5.676	31	5.676	137		263.31	0		300.791	12		295.009	0		5.676	88763
5.732	228	5.68	32	5.68	139		263.314	8		300.795	8		296.061	0		5.68	101370
5.736	259	5.692	35	5.692	134		263.317	12		300.798	0		296.065	6		5.692	72503
5.748	108	5.703	37	5.703	126		263.32	0		301.025	0		296.068	17		5.703	79997
5.751	176	5.715	40	5.715	115		263.579	0		301.029	16		296.072	0		5.715	77090
5.755	338	5.727	44	5.727	105		263.583	26		301.032	4		296.212	0		5.727	68864
5.759	397	5.73	45	5.73	97		263.586	15		301.036	0		296.216	15		5.73	98663
5.77	106	5.734	46	5.734	91		263.589	0		301.054	0		296.22	10		5.734	92066
5.774	138	5.738	47	5.738	83		264.031	0		301.057	7		296.223	0		5.738	90488
5.794	148	5.741	47	5.741	75		264.035	26		301.061	14		296.23	0		5.741	89053
5.797	211	5.745	47	5.745	68		264.038	0		301.064	0		296.234	21		5.745	85610
5.809	208	5.749	50	5.749	62		264.085	0		301.107	0		296.237	0		5.749	87808
5.813	284	5.753	53	5.753	59		264.088	10		301.111	17		296.262	0		5.753	89279
5.816	302	5.764	56	5.764	62		264.091	15		301.114	12		296.265	3		5.764	60208
5.82	370	5.768	58	5.768	67		264.095	0		301.118	0		296.269	19		5.768	96913
5.824	295	5.78	60	5.78	74		264.181	0		301.267	0		296.272	0		5.78	58663
5.828	123	5.783	58	5.783	80		264.185	7		301.27	12		296.544	0		5.783	101325
5.831	235	5.795	55	5.795	85		264.188	14		301.274	12		296.547	14		5.795	56558
5.835	305	5.799	51	5.799	89		264.191	0		301.277	0		296.551	7		5.799	90431
5.839	251	5.81	47	5.81	91		265.057	0		301.345	0		296.554	0		5.81	57909
5.842	240	5.814	45	5.814	92		265.06	14		301.348	25		296.558	0		5.814	93409
5.846	278	5.818	45	5.818	93		265.063	7		301.352	0		296.561	16		5.818	90187
5.85	197	5.821	47	5.821	94		265.067	0		301.995	0		296.565	16		5.821	83924
5.853	450	5.825	51	5.825	93		265.073	0		301.999	14		296.568	0		5.825	89520
5.857	307	5.829	58	5.829	92		265.077	7		302.002	7		296.967	0		5.829	90769
5.861	258	5.832	67	5.832	91		265.08	36		302.006	0		296.97	22		5.832	88577
5.864	294	5.836	76	5.836	92		265.083	0		302.013	0		296.974	0		5.836	90915
5.868	316	5.84	84	5.84	94		265.143	0		302.017	23		297.062	0		5.84	91774
5.872	464	5.844	91	5.844	99		265.147	25		302.02	0		297.065	10		5.844	91259
5.876	278	5.847	96	5.847	103		265.15	0		302.095	0		297.069	16		5.847	92514
5.879	331	5.851	96	5.851	106		265.227	0		302.098	12		297.072	0		5.851	89455
5.883	212	5.855	94	5.855	106		265.23	17		302.102	8		297.08	0		5.855	86202
5.887	408	5.858	91	5.858	107		265.233	6		302.106	0		297.083	3		5.858	92607
5.89	353	5.862	86	5.862	106		265.237	0		302.12	0		297.087	19		5.862	92096
5.894	441	5.866	79	5.866	104		265.447	0		302.123	21		297.09	0		5.866	90327
5.906	179	5.869	72	5.869	102		265.45	16		302.127	0		297.111	0		5.869	84535
5.911	170	5.873	65	5.873	98		265.453	8		302.205	0		297.115	7		5.873	84468
5.916	91	5.877	58	5.877	91		265.457	0		302.209	7		297.118	14		5.877	100602
5.92	43	5.888	53	5.888	82		265.543	0		302.212	14		297.122	8		5.888	313993
5.933	288	5.893	51	5.893	73		265.547	14		302.216	0		297.125	42		5.893	687179
5.945	249	5.898	52	5.898	68		265.55	7		302.223	0		297.129	60		5.898	1250874
5.962	3223	5.903	61	5.903	79		265.553	0		302.226	14		297.132	97		5.903	1894894
5.98	275892	5.915	78	5.915	108		265.59	0		302.23	55		297.136	79		5.915	3886336
6.004	2756612	5.927	101	5.927	155		265.593	3		302.234	18		297.139	199		5.927	4963768
6.034	3586893	5.944	133	5.944	218		265.597	21		302.237	0		297.143	136		5.944	4412032
6.072	710227	5.962	165	5.962	287		265.6	0		302.241	34		297.147	95		5.962	2978746
6.113	136703	5.987	184	5.987	331		265.964	0		302.244	23		297.15	79		5.987	5047528
6.147	79003	6.019	189	6.019	345		265.967	22		302.248	22		297.154	77		6.019	6856619
6.181	60212	6.056	178	6.056	327		265.97	0		302.251	8		297.157	33		6.056	2693323
6.209	41984	6.1	150	6.1	280		266.047	0		302.255	0		297.161	115		6.1	773251
6.237	26876	6.141	111	6.141	211		266.05	7		302.259	0		297.164	54		6.141	347434
6.28	19568	6.174	79	6.174	152		266.054	14		302.262	31		297.168	4		6.174	238962
6.3	11743	6.193	53	6.193	108		266.057	0		302.266	16		297.171	0		6.193	193846
6.324	4065	6.213	36	6.213	82		266.495	0		302.269	168		297.175	0		6.213	182211
6.355	4433	6.241	30	6.241	73		266.498	23		302.273	952		297.178	11		6.241	180316
6.396	7171	6.261	31	6.261	78		266.501	0		302.276	4434		297.182	13		6.261	148683
6.424	8310	6.28	33	6.28	86		267.012	0		302.28	13510		297.185	0		6.28	143018
6.443	8443	6.306	38	6.306	95		267.016	19		302.283	26560		297.196	0		6.306	448349
6.455	7013	6.344	43	6.344	104		267.019	5		302.287	34420		297.2	8		6.344	390729
6.467	6735	6.367	48	6.367	112		267.023	0		302.291	27540		297.203	12		6.367	201561
6.487	4034	6.387	55	6.387	119		267.197	0		302.294	14390		297.207	0		6.387	143084
6.506	3352	6.422	63	6.422	121		267.2	23		302.298	5379		297.224	0		6.422	94191
6.518	3592	6.442	72	6.442	122		267.203	0		302.301	2086		297.228	8		6.442	93649
6.534	2156	6.454	79	6.454	122		267.354	0		302.305	565		297.231	12		6.454	96804
6.562	1433	6.474	85	6.474	245		267.357	22		302.308	198		297.235	0		6.474	91715
6.607	3575	6.494	90	6.494	2209		267.36	0		302.312	42		297.588	0		6.494	92345
6.627	3222	6.513	90	6.513	30722		267.705	0		302.315	61		297.591	4		6.513	324855
6.638	4116	6.544	88	6.544	130321		267.709	12		302.319	52		297.595	16		6.544	1148205
6.642	6674	6.581	84	6.581	345304		267.712	19		302.322	44		297.598	0		6.581	387856
6.662	2512	6.616	78	6.616	713353		267.715	19		302.326	6		297.623	0		6.616	88552
6.683	723	6.636	70	6.636	1241275		267.719	14		302.33	46		297.627	4		6.636	99322
6.707	401	6.656	62	6.656	1858742		267.722	7		302.333	14		297.63	16		6.656	531795
6.729	377	6.68	54	6.68	2434308		267.725	0		302.337	0		297.634	0		6.68	6190128
6.75	89	6.701	49	6.701	2836466		267.896	0		302.39	0		297.637	7		6.701	10867347
6.772	316	6.727	47	6.727	2952586		267.899	21		302.394	27		297.641	14		6.727	10713977
6.801	633	6.752	51	6.752	2752659		267.903	0		302.397	4		297.644	0		6.752	9072689
6.84	914	6.779	59	6.779	2300086		268.607	0		302.401	0		297.856	0		6.779	3428593
6.886	1108	6.816	70	6.816	1722493		268.61	22		302.636	0		297.86	12		6.816	1000529
6.923	1049	6.861	85	6.861	1149058		268.613	0		302.639	3		297.863	8		6.861	557291
6.964	1121	6.899	1292	6.899	690776		268.62	0		302.643	19		297.867	0		6.899	444297
7.009	795	6.93	15232	6.93	379816		268.623	20		302.646	0		298.068	0		6.93	394094
7.054	1286	6.966	68747	6.966	200921		268.627	0		302.878	0		298.072	10		6.966	1439829
7.093	1278	7.011	186343	7.011	114557		269.063	0		302.881	4		298.075	20		7.011	630431
7.137	580	7.04	378587	7.04	79332		269.066	20		302.885	16		298.079	14		7.04	348212
7.167	481	7.065	643450	7.065	59624		269.07	0		302.889	0		298.082	0		7.065	241065
7.196	683	7.101	946815	7.101	45413		269.11	0		303.084	0		298.107	0		7.101	446397
7.24	1618	7.121	1208364	7.121	34962		269.113	14		303.088	12		298.11	7		7.121	3258701
7.284	971	7.147	1354701	7.147	27711		269.117	7		303.092	8		298.114	16		7.147	6746879
7.312	850	7.17	1354194	7.17	23525		269.12	0		303.095	0		298.117	0		7.17	6288496
7.332	1260	7.196	1205847	7.196	21993		269.661	0		303.149	0		298.132	0		7.196	2987393
7.344	1198	7.236	942791	7.236	22265		269.664	22		303.152	24		298.135	32		7.236	550857
7.363	1305	7.283	644952	7.283	23293		269.667	0		303.156	0		298.139	13		7.283	231664
7.383	1218	7.319	385495	7.319	24197		269.778	0		303.255	0		298.142	0		7.319	164186
7.403	1202	7.339	195907	7.339	24338		269.782	13		303.259	59		298.146	23		7.339	187936
7.423	1017	7.366	79471	7.366	23535		269.785	9		303.263	12		298.149	18		7.366	200574
7.434	1026	7.394	26091	7.394	22027		269.788	0		303.266	36		298.153	26		7.394	140010
7.451	510	7.422	9482	7.422	20192		270.061	0		303.27	58		298.156	41		7.422	229997
7.465	608	7.437	5470	7.437	18441		270.064	7		303.273	395		298.16	0		7.437	583226
7.486	239	7.45	3689	7.45	17133		270.067	43		303.277	444		298.163	2		7.45	953097
7.522	497	7.471	2734	7.471	16421		270.071	108		303.28	1058		298.167	24		7.471	1107396
7.559	533	7.515	2154	7.515	16264		270.074	165		303.284	1728		298.17	0		7.515	356992
7.587	740	7.55	1796	7.55	16464		270.077	104		303.288	2340		298.991	0		7.55	140142
7.615	823	7.577	1560	7.577	16753		270.081	127		303.291	2383		298.994	7		7.577	110604
7.626	1022	7.597	1394	7.597	16857		270.084	7		303.295	2164		298.998	14		7.597	113504
7.646	642	7.609	1256	7.609	16608		270.088	23		303.298	1529		299.001	0		7.609	118221
7.673	501	7.629	1145	7.629	15996		270.091	36		303.302	829		299.062	0		7.629	144593
7.695	570	7.656	1055	7.656	15132		270.094	59		303.305	566		299.065	7		7.656	307285
7.733	626	7.686	986	7.686	14114		270.098	0		303.309	373		299.069	14		7.686	420732
7.785	666	7.726	930	7.726	13020		270.101	24		303.312	193		299.072	0		7.726	236425
7.829	617	7.778	889	7.778	11871		270.104	0		303.316	105		299.515	0		7.778	186939
7.854	953	7.822	851	7.822	10654		270.158	0		303.32	8		299.518	21		7.822	248535
7.884	842	7.854	807	7.854	9355		270.162	25		303.323	12		299.522	0		7.854	533958
7.918	544	7.876	762	7.876	8101		270.165	4		303.327	0		299.603	0		7.876	328895
7.951	340	7.909	722	7.909	7050		270.168	0		303.933	0		299.607	23		7.909	1153164
7.987	515	7.942	689	7.942	6342		270.219	0		303.937	14		299.61	0		7.942	2076441
8.017	627	7.976	672	7.976	6037		270.222	22		303.94	11		300.043	0		7.976	684432
8.045	799	8.014	674	8.014	6134		270.226	0		303.944	0		300.046	3		8.014	169039
8.065	1103	8.026	690	8.026	6476		270.229	0		303.994	0		300.05	19		8.026	147644
8.088	1198	8.046	715	8.046	6908		270.232	8		303.997	24		300.053	0		8.046	174806
8.101	1408	8.071	746	8.071	7289		270.236	12		304.001	2		300.082	0		8.071	434771
8.123	744	8.093	773	8.093	7554		270.239	0		304.004	0		300.085	21		8.093	408623
8.151	743	8.108	789	8.108	7657		270.246	0		304.229	0		300.089	0		8.108	280161
8.194	523	8.144	795	8.144	7655		270.249	12		304.233	16		300.195	0		8.144	163694
8.206	729	8.172	791	8.172	7528		270.252	8		304.236	4		300.199	23		8.172	131142
8.226	547	8.191	772	8.191	7290		270.256	20		304.24	0		300.202	0		8.191	134821
8.245	765	8.211	746	8.211	6977		270.259	0		304.25	0		300.273	0		8.211	152194
8.267	993	8.237	717	8.237	6626		270.549	0		304.254	8		300.277	8		8.237	395835
8.3	2703	8.259	685	8.259	6187		270.552	22		304.258	12		300.28	23		8.259	554139
8.34	767	8.294	651	8.294	5734		270.555	0		304.261	0		300.284	0		8.294	719700
8.392	718	8.338	616	8.338	5299		270.562	0		304.265	10		301.217	0		8.338	378618
8.434	636	8.39	580	8.39	4856		270.565	12		304.268	15		301.221	8		8.39	358778
8.486	540	8.442	545	8.442	4425		270.569	30		304.272	0		301.224	12		8.442	273994
8.514	531	8.486	513	8.486	4103		270.572	27		304.276	0		301.228	0		8.486	180193
8.546	429	8.514	485	8.514	3914		270.575	55		304.279	27		301.292	0		8.514	368922
8.592	221	8.537	464	8.537	3882		270.579	27		304.283	74		301.295	4		8.537	656173
8.644	673	8.575	454	8.575	4026		270.582	85		304.286	60		301.299	16		8.575	486596
8.688	223	8.611	451	8.611	4285		270.586	42		304.29	45		301.302	0		8.611	419475
8.729	303	8.654	454	8.654	4567		270.589	23		304.293	32		302.13	0		8.654	343981
8.773	434	8.686	461	8.686	4793		270.592	0		304.297	35		302.134	20		8.686	344943
8.82	580	8.702	470	8.702	4914		270.596	32		304.3	34		302.137	0		8.702	354474
8.852	421	8.726	478	8.726	4933		270.599	12		304.304	19		302.223	0		8.726	471268
8.869	374	8.754	488	8.754	4902		270.602	0		304.308	37		302.226	12		8.754	516975
8.895	547	8.775	503	8.775	4858		270.616	0		304.311	7		302.23	8		8.775	383173
8.922	446	8.8	523	8.8	4832		270.619	3		304.315	22		302.234	0		8.8	279293
8.942	578	8.819	544	8.819	4812		270.623	19		304.318	0		302.237	0		8.819	249740
8.97	379	8.839	570	8.839	4768		270.626	0		305.151	0		302.241	20		8.839	228989
8.998	488	8.859	595	8.859	4674		270.929	0		305.154	8		302.244	0		8.859	212957
9.026	346	8.878	612	8.878	4520		270.932	14		305.158	12		302.266	0		8.878	200656
9.046	479	8.898	624	8.898	4302		270.936	7		305.161	0		302.269	32		8.898	189978
9.074	543	8.918	634	8.918	4067		270.939	0		305.29	0		302.273	15		8.918	166964
9.109	348	8.938	637	8.938	3844		271.04	0		305.294	20		302.276	28		8.938	172433
9.16	365	8.966	632	8.966	3646		271.044	20		305.297	21		302.28	7		8.966	284109
9.212	359	8.993	627	8.993	3481		271.047	0		305.301	4		302.283	34		8.993	193056
9.264	495	9.021	618	9.021	3358		271.057	0		305.304	0		302.287	29		9.021	189395
9.308	526	9.049	603	9.049	3247		271.06	8		305.519	0		302.291	22		9.049	209458
9.349	292	9.077	589	9.077	3129		271.064	26		305.523	3		302.294	8		9.077	242070
9.401	380	9.113	581	9.113	2987		271.067	7		305.526	19		302.298	0		9.113	381048
9.429	628	9.164	571	9.164	2822		271.07	33		305.53	0		302.308	0		9.164	290619
9.449	955	9.216	560	9.216	2629		271.074	104		305.562	0		302.312	14		9.216	338015
9.481	603	9.268	552	9.268	2454		271.077	166		305.565	20		302.315	7		9.268	299342
9.532	1463	9.317	540	9.317	2310		271.081	184		305.569	0		302.319	0		9.317	805931
9.583	422	9.358	532	9.358	2228		271.084	262		305.666	0		302.575	0		9.358	359897
9.629	270	9.41	533	9.41	2206		271.087	170		305.669	21		302.579	8		9.41	252423
9.669	357	9.446	579	9.446	2251		271.091	194		305.673	0		302.582	12		9.446	332031
9.721	256	9.494	864	9.494	2289		271.094	175		305.823	0		302.586	0		9.494	547807
9.769	166	9.545	1777	9.545	2322		271.098	75		305.827	21		302.864	0		9.545	373342
9.818	240	9.593	3577	9.593	2300		271.101	40		305.83	0		302.867	22		9.593	1251235
9.866	148	9.628	6852	9.628	2215		271.104	43		305.87	0		302.871	0		9.628	1509368
9.905	224	9.668	12187	9.668	2050		271.108	41		305.873	3		303.138	0		9.668	732574
9.947	66	9.719	19629	9.719	1856		271.111	34		305.877	19		303.141	13		9.719	689460
9.989	66	9.771	28905	9.771	1625		271.114	0		305.88	0		303.145	31		9.771	587040
10.026	124	9.821	39826	9.821	1407		271.141	0		305.995	0		303.149	0		9.821	761543
10.059	232	9.871	51332	9.871	1214		271.145	4		305.998	8		303.195	0		9.871	1251743
10.099	384	9.919	62671	9.919	1061		271.148	16		306.002	12		303.199	6		9.919	1386384
10.139	809	9.96	73787	9.96	945		271.151	0		306.006	0		303.202	18		9.96	1549271
10.172	589	10.004	83563	10.004	870		271.411	0		306.02	0		303.206	0		10.004	1781628
10.202	334	10.036	90978	10.036	811		271.414	31		306.024	6		303.277	0		10.036	2246072
10.236	433	10.076	95720	10.076	765		271.418	0		306.027	17		303.28	22		10.076	1554837
10.279	222	10.113	96214	10.113	727		271.566	0		306.031	0		303.284	0		10.113	1307083
10.323	254	10.148	90371	10.148	687		271.569	10		306.303	0		303.594	0		10.148	1342503
10.37	196	10.182	79329	10.182	646		271.573	22		306.306	35		303.598	23		10.182	1370179
10.416	258	10.218	64609	10.218	610		271.576	16		306.31	12		303.601	0		10.218	665038
10.465	290	10.264	47563	10.264	581		271.579	45		306.313	0		303.612	0		10.264	630297
10.513	193	10.311	31078	10.311	556		271.583	82		307.037	0		303.615	14		10.311	1015794
10.537	114	10.357	18330	10.357	539		271.586	126		307.041	14		303.619	7		10.357	741605
10.562	291	10.405	9554	10.405	528		271.59	99		307.045	7		303.623	0		10.405	1481149
10.601	161	10.446	4195	10.446	516		271.593	60		307.048	0		303.637	0		10.446	655445
10.649	268	10.492	1760	10.492	499		271.596	29		307.152	0		303.64	7		10.492	687237
10.698	246	10.537	1078	10.537	482		271.6	26		307.156	4		303.644	28		10.537	2008809
10.745	194	10.564	875	10.564	461		271.603	55		307.159	16		303.648	7		10.564	1524670
10.794	254	10.607	776	10.607	436		271.606	62		307.163	0		303.651	0		10.607	925514
10.842	290	10.656	764	10.656	411		271.61	7		307.174	0		303.897	0		10.656	666190
10.88	367	10.704	765	10.704	388		271.613	0		307.177	22		303.901	30		10.704	690509
10.916	651	10.753	763	10.753	363		272.028	0		307.181	35		303.904	29		10.753	689667
10.965	459	10.8	762	10.8	342		272.032	14		307.184	9		303.908	7		10.8	619354
11.014	311	10.849	769	10.849	324		272.035	7		307.188	0		303.911	0		10.849	1184875
11.062	615	10.886	777	10.886	311		272.038	0		307.256	0		304.083	0		10.886	1359450
11.111	525	10.924	778	10.924	304		272.075	0		307.26	7		304.086	12		10.924	852455
11.157	1759	10.973	775	10.973	306		272.079	16		307.263	14		304.09	8		10.973	637857
11.202	1828	11.021	762	11.021	312		272.082	4		307.267	0		304.094	0		11.021	561058
11.251	630	11.068	734	11.068	321		272.086	0		307.36	0		304.115	0		11.068	655074
11.301	273	11.116	701	11.116	327		272.264	0		307.364	3		304.118	21		11.116	724490
11.345	286	11.162	663	11.162	328		272.268	8		307.367	21		304.122	0		11.162	1064667
11.386	469	11.205	624	11.205	322		272.271	12		307.371	0		304.25	0		11.205	629112
11.437	378	11.254	592	11.254	311		272.275	0		307.403	0		304.254	13		11.254	559043
11.483	416	11.303	568	11.303	294		272.974	0		307.407	20		304.258	9		11.303	570845
11.521	539	11.351	547	11.351	277		272.977	7		307.41	0		304.261	0		11.351	736323
11.573	660	11.4	532	11.4	261		272.981	14		307.454	0		304.265	12		11.4	600931
11.625	1112	11.445	520	11.445	246		272.984	0		307.457	12		304.268	8		11.445	844722
11.677	1648	11.473	505	11.473	235		273.028	0		307.461	8		304.272	12		11.473	611261
11.7	1569	11.502	485	11.502	224		273.031	23		307.464	0		304.276	8		11.502	355524
11.73	1457	11.537	465	11.537	214		273.035	0		308.157	0		304.279	42		11.537	271699
11.767	965	11.581	443	11.581	203		273.042	0		308.161	22		304.283	16		11.581	297122
11.804	731	11.632	420	11.632	191		273.045	5		308.164	0		304.286	29		11.632	319423
11.842	821	11.676	400	11.676	178		273.048	20		308.498	0		304.29	9		11.676	310195
11.894	648	11.695	382	11.695	165		273.052	0		308.502	16		304.293	0		11.695	399443
11.945	627	11.71	362	11.71	152		273.055	12		308.506	4		304.297	10		11.71	541831
11.997	351	11.732	339	11.732	141		273.059	12		308.509	0		304.3	15		11.732	773299
12.025	423	11.761	314	11.761	133		273.062	0		308.689	0		304.304	0		11.761	986484
12.053	352	11.79	289	11.79	126		273.075	0		308.693	12		305.076	0		11.79	956579
12.081	276	11.819	266	11.819	123		273.079	8		308.696	8		305.079	20		11.819	687356
12.1	285	11.841	251	11.841	122		273.082	12		308.7	0		305.083	0		11.841	497211
12.12	387	11.856	243	11.856	124		273.086	0		310.446	0		305.101	0		11.856	392245
12.14	356	11.891	242	11.891	129		273.099	0		310.45	3		305.104	5		11.891	290096
12.16	359	11.934	246	11.934	135		273.103	8		310.453	19		305.108	25		11.934	229824
12.18	259	11.97	251	11.97	140		273.106	16		310.457	0		305.111	0		11.97	180867
12.199	215	11.998	251	11.998	147		273.109	0		310.54	0		305.258	0		11.998	131549
12.219	269	12.01	247	12.01	154		273.14	0		310.543	14		305.262	34		12.01	134508
12.231	310	12.021	239	12.021	159		273.143	3		310.547	7		305.265	3		12.021	115067
12.242	290	12.033	229	12.033	162		273.147	19		310.551	0		305.269	0		12.033	122485
12.254	263	12.045	220	12.045	164		273.15	0		310.85	0		305.272	0		12.045	116575
12.266	281	12.057	215	12.057	160		273.495	0		310.854	14		305.276	8		12.057	124199
12.278	393	12.068	213	12.068	151		273.498	16		310.857	7		305.279	12		12.068	115469
12.281	395	12.08	215	12.08	140		273.502	8		310.861	0		305.283	19		12.08	108118
12.309	286	12.092	218	12.092	128		273.505	0		311.005	0		305.286	3		12.092	103998
12.321	263	12.103	219	12.103	117		273.536	0		311.009	8		305.29	23		12.103	104391
12.325	369	12.115	219	12.115	112		273.539	16		311.012	12		305.294	0		12.115	99604
12.352	177	12.127	218	12.127	112		273.542	8		311.016	0		305.898	0		12.127	97736
12.356	203	12.138	213	12.138	114		273.546	0		311.298	0		305.902	14		12.138	101713
12.376	149	12.15	208	12.15	117		274.087	0		311.301	22		305.905	7		12.15	93983
12.38	347	12.162	203	12.162	120		274.091	21		311.305	0		305.909	0		12.162	98036
12.399	189	12.173	196	12.173	122		274.094	0		311.464	0		306.052	0		12.173	99238
12.403	250	12.185	190	12.185	123		274.22	0		311.467	12		306.056	7		12.185	99435
12.423	113	12.197	184	12.197	123		274.223	17		311.471	8		306.059	14		12.197	89020
12.426	331	12.208	177	12.208	121		274.226	6		311.474	0		306.063	0		12.208	92829
12.446	205	12.22	170	12.22	117		274.23	0		313.171	0		306.17	0		12.22	82675
12.45	419	12.232	165	12.232	113		274.233	17		313.174	26		306.174	22		12.232	90383
12.478	87	12.244	158	12.244	108		274.237	71		313.178	15		306.178	5		12.244	89497
12.481	265	12.255	154	12.255	104		274.24	67		313.182	0		306.181	0		12.255	82187
12.509	88	12.267	154	12.267	102		274.243	207		313.207	0		307.084	0		12.267	81818
12.513	198	12.279	155	12.279	101		274.247	784		313.21	12		307.088	21		12.279	86457
12.541	104	12.29	156	12.29	102		274.25	2511		313.214	12		307.091	0		12.29	85454
12.544	125	12.302	159	12.302	102		274.253	6138		313.218	0		307.149	0		12.302	78422
12.572	87	12.314	159	12.314	101		274.257	12330		313.315	0		307.152	8		12.314	84849
12.576	323	12.325	156	12.325	101		274.26	15240		313.319	10		307.156	12		12.325	76998
12.596	66	12.337	149	12.337	100		274.264	12720		313.323	15		307.159	0		12.337	75640
12.599	106	12.349	144	12.349	101		274.267	7845		313.326	0		307.192	0		12.349	75168
12.619	109	12.36	139	12.36	101		274.271	4415		313.794	0		307.195	8		12.36	69955
12.623	94	12.372	141	12.372	100		274.274	1936		313.797	3		307.199	12		12.372	74384
12.643	107	12.384	146	12.384	95		274.277	789		313.801	19		307.202	0		12.384	75296
12.646	151	12.395	154	12.395	90		274.281	340		313.805	0		307.615	0		12.395	80508
12.666	144	12.407	163	12.407	83		274.284	66		313.957	0		307.619	7		12.407	71138
12.67	214	12.419	167	12.419	77		274.287	76		313.961	16		307.622	14		12.419	70992
12.689	171	12.43	165	12.43	73		274.291	27		313.964	8		307.626	0		12.43	74555
12.693	173	12.442	157	12.442	74		274.294	24		313.968	0		308.085	0		12.442	73761
12.705	24	12.454	146	12.454	78		274.298	8		314.385	0		308.089	20		12.454	73130
12.708	172	12.465	134	12.465	83		274.301	0		314.389	8		308.092	0		12.465	72336
12.728	118	12.477	123	12.477	88		275.027	0		314.392	12		308.103	0		12.477	68450
12.732	236	12.489	116	12.489	92		275.03	8		314.396	0		308.107	23		12.489	67042
12.744	152	12.5	113	12.5	95		275.034	12		316.162	0		308.111	0		12.5	68100
12.747	168	12.512	112	12.512	95		275.037	0		316.165	12		308.128	0		12.512	65400
12.759	85	12.524	114	12.524	95		275.118	0		316.169	8		308.132	20		12.524	66226
12.763	197	12.535	118	12.535	95		275.122	14		316.173	0		308.136	0		12.535	64255
12.774	93	12.547	123	12.547	94		275.125	7		316.289	0		308.286	0		12.547	61914
12.778	135	12.559	129	12.559	95		275.129	0		316.293	19		308.29	12		12.559	61205
12.79	105	12.57	134	12.57	99		275.19	0		316.296	3		308.294	8		12.57	65473
12.793	111	12.582	136	12.582	104		275.193	8		316.3	0		308.297	0		12.582	63071
12.805	193	12.594	138	12.594	110		275.196	12		316.304	3		309.092	0		12.594	58702
12.809	198	12.605	139	12.605	118		275.2	0		316.307	21		309.096	14		12.605	58852
12.82	88	12.617	141	12.617	124		275.23	0		316.311	0		309.099	7		12.617	58364
12.824	237	12.621	145	12.621	128		275.234	5		316.453	0		309.103	0		12.621	134447
12.836	47	12.632	149	12.632	131		275.237	39		316.457	12		309.157	0		12.632	57649
12.84	291	12.636	153	12.636	134		275.241	77		316.46	8		309.16	12		12.636	134675
12.851	85	12.648	155	12.648	136		275.244	54		316.464	0		309.164	8		12.648	55414
12.855	107	12.659	152	12.659	139		275.247	67		316.544	0		309.167	0		12.659	59461
12.867	49	12.663	146	12.663	142		275.251	104		316.548	16		309.232	0		12.663	130473
12.87	135	12.675	139	12.675	141		275.254	202		316.551	8		309.236	7		12.675	55180
12.882	71	12.678	132	12.678	140		275.258	432		316.555	0		309.239	16		12.678	118663
12.886	85	12.69	127	12.69	136		275.261	396		316.933	0		309.243	7		12.69	54801
12.889	206	12.694	127	12.694	131		275.264	532		316.937	12		309.247	30		12.694	124579
12.901	125	12.705	131	12.705	126		275.268	456		316.941	8		309.25	12		12.705	51153
12.905	183	12.709	138	12.709	125		275.271	361		316.945	0		309.254	17		12.709	105750
12.916	111	12.721	146	12.721	122		275.274	258		317.196	0		309.257	32		12.721	52462
12.92	148	12.724	156	12.724	123		275.278	186		317.2	12		309.261	41		12.724	117201
12.924	156	12.736	163	12.736	123		275.281	126		317.203	8		309.265	14		12.736	50846
12.927	102	12.74	169	12.74	121		275.285	62		317.207	0		309.268	7		12.74	114982
12.931	380	12.752	170	12.752	118		275.288	31		317.269	0		309.272	0		12.752	52445
12.935	239	12.755	169	12.755	118		275.291	0		317.272	19		309.275	12		12.755	111820
12.938	143	12.767	162	12.767	116		275.295	0		317.276	5		309.279	15		12.767	51731
12.942	257	12.771	155	12.771	116		275.298	14		317.28	0		309.283	14		12.771	113468
12.946	170	12.782	144	12.782	119		275.302	7		317.429	0		309.286	0		12.782	49042
12.95	176	12.786	135	12.786	124		275.305	0		317.433	4		309.837	0		12.786	106628
12.953	210	12.798	126	12.798	126		275.441	0		317.437	16		309.841	7		12.798	48902
12.965	83	12.801	120	12.801	129		275.444	8		317.44	0		309.844	30		12.801	109004
12.969	156	12.813	117	12.813	132		275.448	12		317.56	0		309.848	6		12.813	53781
12.972	187	12.817	119	12.817	134		275.451	0		317.564	10		309.851	0		12.817	103601
12.976	160	12.828	121	12.828	134		275.584	0		317.568	12		310.06	0		12.828	48474
12.98	256	12.832	129	12.832	138		275.587	8		317.571	0		310.064	21		12.832	100685
12.983	112	12.844	134	12.844	142		275.59	12		318.937	0		310.068	20		12.844	47379
12.987	140	12.847	138	12.847	144		275.594	0		318.94	23		310.071	23		12.847	105203
12.991	186	12.859	139	12.859	146		275.668	0		318.944	0		310.075	12		12.859	47108
12.994	217	12.863	138	12.863	147		275.672	10		319.251	0		310.078	40		12.863	97639
12.998	143	12.874	133	12.874	146		275.675	12		319.255	21		310.082	36		12.874	45248
13.002	345	12.878	131	12.878	147		275.679	0		319.258	0		310.086	0		12.878	95248
13.006	170	12.89	127	12.89	146		275.723	0		319.653	0		310.089	50		12.89	44441
13.009	192	12.893	124	12.893	146		275.726	12		319.657	23		310.093	97		12.893	94192
13.013	254	12.905	122	12.905	142		275.73	8		319.661	0		310.096	75		12.905	45199
13.017	123	12.909	121	12.909	136		275.733	0		319.785	0		310.1	135		12.909	88324
13.02	149	12.92	120	12.92	127		275.757	0		319.789	8		310.104	67		12.92	38547
13.024	109	12.924	123	12.924	117		275.76	10		319.792	12		310.107	149		12.924	83215
13.028	292	12.936	127	12.936	108		275.764	12		319.796	0		310.111	34		12.936	45722
13.031	112	12.94	132	12.94	103		275.767	0		319.906	0		310.114	23		12.94	89460
13.035	171	12.951	135	12.951	98		276.002	0		319.909	20		310.118	22		12.951	43480
13.039	124	12.955	137	12.955	96		276.005	14		319.913	0		310.122	23		12.955	88014
13.043	72	12.967	134	12.967	95		276.008	7		320.063	0		310.125	87		12.967	44590
13.046	153	12.97	128	12.97	94		276.012	19		320.067	8		310.129	318		12.97	81540
13.05	123	12.982	119	12.982	91		276.015	5		320.071	12		310.132	1560		12.982	39901
13.054	178	12.986	111	12.986	90		276.019	0		320.074	0		310.136	5922		12.986	78920
13.057	204	12.997	103	12.997	89		276.025	0		320.763	0		310.14	20160		12.997	40270
13.061	213	13.001	98	13.001	90		276.029	6		320.767	14		310.143	40800		13.001	79238
13.065	220	13.013	94	13.013	90		276.032	17		320.77	7		310.147	48710		13.013	37701
13.068	138	13.016	92	13.016	91		276.036	21		320.774	0		310.151	39370		13.016	79188
13.072	261	13.028	91	13.028	90		276.039	0		321.372	0		310.154	19970		13.028	40158
13.076	176	13.032	92	13.032	88		276.076	0		321.375	14		310.158	8991		13.032	79854
13.079	174	13.043	92	13.043	87		276.08	3		321.379	7		310.161	3579		13.043	43360
13.083	83	13.047	94	13.047	85		276.083	21		321.383	0		310.165	1077		13.047	76950
13.087	143	13.059	95	13.059	84		276.087	0		322.051	0		310.168	508		13.059	38810
13.091	191	13.062	96	13.062	85		276.09	21		322.054	13		310.172	120		13.062	75213
13.094	128	13.074	95	13.074	87		276.093	0		322.058	9		310.176	125		13.074	37245
13.098	118	13.078	93	13.078	87		276.097	10		322.062	0		310.179	82		13.078	69543
13.102	165	13.089	88	13.089	85		276.1	15		322.249	0		310.183	43		13.089	36102
13.105	153	13.093	85	13.093	83		276.104	15		322.253	23		310.187	30		13.093	70449
13.109	114	13.105	80	13.105	80		276.107	10		322.256	0		310.19	44		13.105	32394
13.113	254	13.108	77	13.108	78		276.11	0		323.359	0		310.194	0		13.108	66126
13.116	88	13.12	77	13.12	80		276.114	27		323.363	14		310.251	0		13.12	37724
13.12	176	13.124	81	13.124	86		276.117	0		323.367	7		310.255	10		13.124	69358
13.124	177	13.135	83	13.135	94		276.121	0		323.37	0		310.259	27		13.135	36473
13.127	150	13.139	88	13.139	103		276.124	23		324.099	0		310.262	12		13.139	64765
13.131	131	13.151	91	13.151	109		276.127	0		324.103	8		310.266	0		13.151	33371
13.135	177	13.154	95	13.154	111		276.253	0		324.107	16		310.569	0		13.154	65626
13.139	242	13.166	97	13.166	109		276.257	20		324.11	0		310.572	4		13.166	36236
13.142	138	13.17	100	13.17	103		276.26	8		324.586	0		310.576	16		13.17	65294
13.146	101	13.181	103	13.181	95		276.263	34		324.589	12		310.579	9		13.181	36111
13.15	112	13.185	105	13.185	87		276.267	23		324.593	8		310.583	18		13.185	64534
13.153	142	13.189	107	13.189	81		276.27	20		324.597	0		310.587	10		13.189	62422
13.157	135	13.192	110	13.192	79		276.274	5		325.098	0		310.59	12		13.192	58985
13.161	100	13.196	113	13.196	82		276.277	0		325.102	29		310.594	21		13.196	62314
13.164	123	13.2	117	13.2	88		276.28	21		325.106	12		310.598	29		13.2	60087
13.168	156	13.203	120	13.203	96		276.284	0		325.11	21		310.601	17		13.203	61391
13.172	128	13.207	123	13.207	105		276.498	0		325.113	0		310.605	26		13.207	60076
13.175	125	13.211	123	13.211	111		276.502	23		325.117	34		310.608	30		13.211	58849
13.179	200	13.214	119	13.214	115		276.505	0		325.121	41		310.612	53		13.214	59312
13.183	167	13.218	112	13.218	117		276.515	0		325.124	50		310.615	12		13.218	59614
13.187	153	13.222	104	13.222	115		276.519	5		325.128	73		310.619	123		13.222	61822
13.19	171	13.226	97	13.226	114		276.522	25		325.132	83		310.623	114		13.226	58597
13.194	175	13.229	90	13.229	113		276.525	0		325.135	66		310.626	259		13.229	60047
13.198	66	13.233	87	13.233	114		276.576	0		325.139	15		310.63	446		13.233	63936
13.201	225	13.237	86	13.237	115		276.58	14		325.143	66		310.634	1362		13.237	57873
13.205	215	13.24	86	13.24	121		276.583	7		325.146	64		310.637	4142		13.24	63795
13.209	68	13.244	86	13.244	124		276.587	0		325.15	213		310.641	9317		13.244	62218
13.212	91	13.248	85	13.248	128		277.074	0		325.154	919		310.644	14510		13.248	61059
13.216	243	13.251	83	13.251	131		277.077	7		325.158	5069		310.648	17080		13.251	61752
13.22	61	13.255	80	13.255	131		277.08	14		325.161	17380		310.652	14260		13.255	57418
13.223	151	13.259	77	13.259	129		277.084	0		325.165	38620		310.655	9970		13.259	60340
13.227	133	13.262	75	13.262	127		277.091	0		325.168	43910		310.659	6205		13.262	61801
13.231	41	13.266	75	13.266	124		277.094	12		325.172	32890		310.662	2788		13.266	56929
13.234	159	13.27	76	13.27	122		277.097	8		325.176	12640		310.666	1462		13.27	59230
13.238	178	13.273	80	13.273	121		277.101	14		325.18	5261		310.67	621		13.273	63253
13.242	117	13.277	85	13.277	121		277.104	7		325.183	1202		310.673	290		13.277	56886
13.246	220	13.281	92	13.281	119		277.108	0		325.187	364		310.677	106		13.281	58319
13.249	84	13.284	97	13.284	116		277.189	0		325.191	179		310.68	77		13.284	58024
13.253	307	13.288	100	13.288	112		277.193	12		325.194	32		310.684	77		13.288	60204
13.257	151	13.292	101	13.292	107		277.196	12		325.198	25		310.688	70		13.292	57215
13.26	150	13.295	99	13.295	102		277.2	0		325.202	53		310.691	42		13.295	58780
13.264	172	13.299	95	13.299	98		277.278	0		325.205	43		310.695	7		13.299	57998
13.268	205	13.303	93	13.303	95		277.281	19		325.209	30		310.699	0		13.303	57640
13.271	127	13.306	92	13.306	92		277.285	3		325.213	12		310.76	0		13.306	57808
13.275	192	13.31	92	13.31	90		277.288	0		325.216	48		310.763	12		13.31	62557
13.279	66	13.314	92	13.314	88		277.496	0		325.22	0		310.767	12		13.314	60534
13.282	197	13.317	91	13.317	87		277.5	5		326.11	0		310.771	0		13.317	55477
13.286	124	13.321	89	13.321	88		277.503	22		326.114	8		311.099	0		13.321	56180
13.29	118	13.325	85	13.325	91		277.506	0		326.118	12		311.103	5		13.325	55715
13.293	288	13.328	81	13.328	96		277.517	0		326.121	0		311.106	32		13.328	58187
13.297	233	13.332	79	13.332	104		277.52	18		326.125	12		311.11	8		13.332	60083
13.301	137	13.336	78	13.336	110		277.523	28		326.129	14		311.113	0		13.336	53126
13.304	162	13.34	79	13.34	113		277.527	5		326.132	21		311.117	21		13.34	57662
13.308	259	13.343	82	13.343	115		277.53	0		326.136	29		311.121	32		13.343	57037
13.312	112	13.347	85	13.347	114		277.585	0		326.14	22		311.124	19		13.347	53535
13.315	136	13.351	88	13.351	110		277.588	8		326.144	48		311.128	81		13.351	57710
13.319	182	13.354	90	13.354	107		277.591	12		326.147	86		311.132	170		13.354	57163
13.323	89	13.358	92	13.358	105		277.595	0		326.151	129		311.135	570		13.358	57518
13.326	107	13.362	92	13.362	101		277.632	0		326.154	372		311.139	1023		13.362	57500
13.33	42	13.365	92	13.365	96		277.636	21		326.158	825		311.142	1425		13.365	56868
13.334	153	13.369	90	13.369	94		277.639	0		326.162	2317		311.146	1682		13.369	59457
13.337	147	13.373	88	13.373	91		278.089	0		326.166	3782		311.149	1716		13.373	55519
13.341	168	13.376	87	13.376	88		278.093	21		326.169	5099		311.153	1352		13.376	56498
13.345	144	13.38	86	13.38	88		278.096	0		326.173	4467		311.157	932		13.38	56573
13.348	111	13.384	85	13.384	89		278.205	0		326.177	3777		311.16	772		13.384	58504
13.352	160	13.387	86	13.387	90		278.209	21		326.18	2235		311.164	683		13.387	59416
13.356	122	13.391	87	13.391	93		278.212	0		326.184	1380		311.168	485		13.391	53675
13.359	127	13.395	87	13.395	97		278.342	0		326.188	557		311.171	356		13.395	53520
13.363	111	13.398	85	13.398	99		278.346	13		326.192	415		311.175	133		13.398	53474
13.367	67	13.402	84	13.402	100		278.349	9		326.195	246		311.178	98		13.402	49556
13.37	117	13.406	81	13.406	102		278.352	0		326.199	121		311.182	12		13.406	50602
13.374	86	13.409	76	13.409	102		278.574	0		326.203	77		311.186	24		13.409	49396
13.378	136	13.413	72	13.413	101		278.578	7		326.206	10		311.189	0		13.413	50363
13.381	171	13.417	67	13.417	98		278.581	14		326.21	0		311.218	0		13.417	50122
13.385	148	13.42	62	13.42	96		278.584	0		326.284	0		311.222	4		13.42	52196
13.389	186	13.424	59	13.424	94		278.81	0		326.288	3		311.225	16		13.424	47899
13.392	62	13.428	57	13.428	91		278.813	19		326.291	19		311.229	0		13.428	46218
13.396	68	13.431	57	13.431	89		278.817	5		326.295	0		311.233	8		13.431	45028
13.4	109	13.435	60	13.435	89		278.82	0		326.517	0		311.236	12		13.435	48944
13.403	109	13.439	63	13.439	89		278.902	0		326.521	16		311.24	0		13.439	46937
13.407	173	13.442	66	13.442	91		278.906	7		326.524	8		311.254	0		13.442	45979
13.411	133	13.446	70	13.446	94		278.909	14		326.528	0		311.258	17		13.446	48387
13.414	124	13.45	72	13.45	96		278.913	0		326.676	0		311.261	42		13.45	48357
13.418	159	13.453	73	13.453	97		278.977	0		326.68	12		311.265	8		13.453	48442
13.422	135	13.457	75	13.457	97		278.981	7		326.683	8		311.269	0		13.457	46203
13.425	213	13.461	76	13.461	97		278.984	14		326.687	0		311.272	0		13.461	46752
13.429	86	13.464	77	13.464	93		278.988	0		326.72	0		311.276	8		13.464	45979
13.433	88	13.468	79	13.468	91		279.008	0		326.724	27		311.279	12		13.468	42793
13.436	127	13.472	82	13.472	91		279.012	27		326.728	6		311.283	0		13.472	44537
13.44	89	13.475	84	13.475	92		279.015	0		326.731	17		311.319	0		13.475	40797
13.444	179	13.479	84	13.479	95		279.036	0		326.735	0		311.323	14		13.479	48490
13.447	133	13.483	83	13.483	99		279.039	12		326.757	0		311.326	7		13.483	46165
13.451	202	13.486	81	13.486	103		279.042	8		326.761	12		311.33	0		13.486	49756
13.455	80	13.49	79	13.49	106		279.046	0		326.765	8		311.601	0		13.49	47930
13.458	92	13.494	77	13.494	107		279.056	0		326.768	0		311.604	12		13.494	44044
13.462	42	13.497	76	13.497	106		279.06	14		326.842	0		311.608	8		13.497	51721
13.466	87	13.501	78	13.501	103		279.063	7		326.846	5		311.612	0		13.501	46414
13.469	153	13.505	79	13.505	101		279.066	0		326.85	21		311.619	0		13.505	48489
13.473	159	13.508	79	13.508	100		279.111	0		326.853	0		311.623	8		13.508	42776
13.477	128	13.512	77	13.512	98		279.114	20		327.142	0		311.626	12		13.512	46722
13.481	127	13.516	72	13.516	98		279.118	8		327.146	20		311.63	30		13.516	45785
13.484	20	13.519	66	13.519	101		279.121	88		327.149	21		311.633	21		13.519	44835
13.488	94	13.523	61	13.523	103		279.124	65		327.153	24		311.637	28		13.523	48243
13.491	106	13.527	58	13.527	108		279.128	73		327.157	37		311.641	52		13.527	51364
13.495	145	13.53	59	13.53	114		279.131	90		327.161	44		311.644	146		13.53	51683
13.499	45	13.534	62	13.534	119		279.135	117		327.164	42		311.648	171		13.534	48528
13.503	157	13.538	66	13.538	123		279.138	64		327.168	90		311.651	174		13.538	46232
13.506	111	13.541	70	13.541	125		279.142	196		327.172	103		311.655	170		13.541	46014
13.51	242	13.545	72	13.545	122		279.145	183		327.175	135		311.659	108		13.545	46626
13.514	46	13.549	71	13.549	115		279.148	107		327.179	44		311.662	93		13.549	46606
13.517	149	13.552	69	13.552	107		279.152	98		327.183	30		311.666	68		13.552	47195
13.521	156	13.556	67	13.556	97		279.155	19		327.186	23		311.67	111		13.556	44639
13.525	112	13.56	63	13.56	86		279.159	10		327.19	33		311.673	23		13.56	47493
13.528	112	13.563	60	13.563	78		279.162	20		327.194	54		311.677	24		13.563	47450
13.532	118	13.567	58	13.567	71		279.166	0		327.197	12		311.68	27		13.567	46210
13.536	183	13.571	57	13.571	66		279.579	0		327.201	0		311.684	7		13.571	44501
13.539	123	13.574	54	13.574	64		279.583	13		327.209	0		311.688	0		13.574	45987
13.543	220	13.578	52	13.578	63		279.586	9		327.212	27		312.121	0		13.578	47592
13.547	141	13.582	49	13.582	64		279.59	0		327.216	0		312.125	31		13.582	46347
13.55	177	13.585	45	13.585	66		280.011	0		327.316	0		312.128	0		13.585	46918
13.554	82	13.589	41	13.589	69		280.014	13		327.32	7		312.136	0		13.589	44263
13.558	195	13.593	38	13.593	73		280.017	9		327.323	14		312.139	34		13.593	46391
13.561	108	13.596	36	13.596	76		280.021	0		327.327	0		312.143	12		13.596	43416
13.565	208	13.6	35	13.6	78		280.12	0		327.453	0		312.147	19		13.6	40224
13.569	129	13.604	36	13.604	79		280.124	13		327.457	4		312.15	5		13.604	41240
13.572	159	13.607	40	13.607	80		280.127	9		327.46	16		312.154	0		13.607	40912
13.576	117	13.611	43	13.611	81		280.13	7		327.464	0		312.255	0		13.611	39055
13.58	90	13.615	48	13.615	82		280.134	37		327.927	0		312.259	16		13.615	40139
13.583	136	13.618	53	13.618	85		280.137	0		327.931	12		312.262	8		13.618	41772
13.587	124	13.622	56	13.622	87		280.141	12		327.935	8		312.266	0		13.622	43516
13.591	95	13.626	57	13.626	88		280.144	29		327.938	0		312.284	0		13.626	42360
13.594	157	13.629	58	13.629	87		280.148	16		327.964	0		312.288	21		13.629	44239
13.598	117	13.633	57	13.633	84		280.151	24		327.968	12		312.291	0		13.633	41205
13.602	109	13.637	56	13.637	79		280.154	14		327.972	12		312.298	0		13.637	46357
13.605	133	13.64	57	13.64	73		280.158	15		327.975	0		312.302	13		13.64	46314
13.609	48	13.644	61	13.644	69		280.161	12		328.19	0		312.306	23		13.644	42030
13.613	86	13.648	67	13.648	67		280.165	0		328.194	16		312.309	7		13.648	40680
13.616	115	13.651	73	13.651	67		280.476	0		328.198	8		312.313	0		13.651	42672
13.62	147	13.655	78	13.655	68		280.48	8		328.201	0		313.163	0		13.655	41160
13.624	69	13.659	80	13.659	70		280.483	12		328.272	0		313.167	23		13.659	41575
13.627	113	13.662	79	13.662	72		280.487	0		328.276	19		313.171	0		13.662	40788
13.631	94	13.666	74	13.666	75		280.74	0		328.279	3		313.225	0		13.666	43094
13.635	103	13.67	68	13.67	79		280.744	10		328.283	0		313.228	14		13.67	45281
13.638	83	13.673	63	13.673	82		280.747	12		328.298	0		313.232	7		13.673	41091
13.642	40	13.677	61	13.677	85		280.751	0		328.301	20		313.236	0		13.677	42536
13.646	138	13.681	62	13.681	87		280.806	0		328.305	0		313.272	0		13.681	44515
13.649	127	13.684	66	13.684	86		280.809	23		328.316	0		313.276	22		13.684	41750
13.653	77	13.688	69	13.688	82		280.812	0		328.32	8		313.279	0		13.688	44319
13.657	157	13.692	71	13.692	76		280.837	0		328.324	12		314.135	0		13.692	44407
13.66	107	13.695	71	13.695	69		280.84	3		328.327	0		314.138	8		13.695	45012
13.664	135	13.699	69	13.699	61		280.843	19		328.402	0		314.142	16		13.699	45772
13.668	153	13.703	65	13.703	54		280.847	0		328.405	14		314.146	0		13.703	40896
13.671	141	13.706	62	13.706	50		281.265	0		328.409	7		315.071	0		13.706	43243
13.675	46	13.71	59	13.71	49		281.269	15		328.413	0		315.075	12		13.71	43852
13.679	60	13.714	59	13.714	51		281.272	10		329.07	0		315.078	8		13.714	42662
13.682	162	13.717	63	13.717	56		281.276	0		329.073	20		315.082	0		13.717	40611
13.686	171	13.721	69	13.721	62		281.42	0		329.077	0		315.282	0		13.721	39885
13.69	130	13.725	75	13.725	69		281.423	14		329.307	0		315.285	17		13.725	39728
13.693	41	13.728	80	13.728	73		281.427	7		329.311	14		315.289	6		13.728	38931
13.697	148	13.732	84	13.732	75		281.43	0		329.315	7		315.293	0		13.732	42197
13.701	84	13.736	82	13.736	74		281.746	0		329.318	0		315.758	0		13.736	41085
13.704	41	13.739	79	13.739	70		281.749	17		329.326	0		315.762	8		13.739	42842
13.708	81	13.743	73	13.743	65		281.753	6		329.329	8		315.765	12		13.743	42385
13.712	87	13.747	67	13.747	60		281.756	0		329.333	12		315.769	0		13.747	38937
13.715	219	13.75	63	13.75	56		282.021	0		329.337	0		316.282	0		13.75	41314
13.719	106	13.754	63	13.754	53		282.024	11		329.764	0		316.285	8		13.754	41444
13.723	104	13.758	63	13.758	53		282.028	13		329.768	23		316.289	12		13.758	40813
13.726	49	13.761	64	13.761	54		282.031	0		329.772	0		316.293	0		13.761	44481
13.73	157	13.765	66	13.765	58		282.203	0		330.5	0		316.296	22		13.765	41182
13.734	128	13.769	66	13.769	64		282.206	4		330.504	8		316.3	0		13.769	44027
13.737	86	13.772	64	13.772	72		282.21	16		330.508	23		316.424	0		13.772	42959
13.741	132	13.776	62	13.776	79		282.213	0		330.511	0		316.427	12		13.776	41615
13.745	187	13.78	60	13.78	84		282.516	0		331.044	0		316.431	8		13.78	43782
13.748	69	13.783	58	13.783	87		282.519	23		331.047	12		316.435	0		13.783	44566
13.752	96	13.787	58	13.787	88		282.523	0		331.051	12		316.657	0		13.787	40366
13.756	62	13.791	60	13.791	84		282.743	0		331.055	0		316.66	14		13.791	44407
13.759	194	13.794	62	13.794	81		282.746	9		331.36	0		316.664	7		13.794	42651
13.763	159	13.798	64	13.798	79		282.75	18		331.364	12		316.668	0		13.798	42456
13.767	132	13.802	65	13.802	78		282.753	0		331.368	8		316.711	0		13.802	41356
13.77	106	13.805	64	13.805	79		282.812	0		331.371	0		316.715	18		13.805	42662
13.774	96	13.809	63	13.809	83		282.815	21		332.326	0		316.719	9		13.809	39109
13.778	237	13.813	60	13.813	88		282.819	0		332.329	8		316.722	0		13.813	40692
13.781	105	13.816	58	13.816	91		283.025	0		332.333	12		317.207	0		13.816	40298
13.785	156	13.82	56	13.82	91		283.029	13		332.337	0		317.21	11		13.82	45737
13.789	157	13.824	55	13.824	88		283.032	9		332.926	0		317.214	13		13.824	40156
13.792	86	13.827	53	13.827	82		283.036	0		332.93	22		317.218	0		13.827	39765
13.796	166	13.831	52	13.831	73		283.091	0		332.934	0		317.24	0		13.831	44353
13.8	108	13.835	49	13.835	66		283.094	10		333.106	0		317.243	19		13.835	43314
13.803	111	13.838	47	13.838	62		283.098	12		333.11	22		317.247	5		13.838	40312
13.807	172	13.842	47	13.842	62		283.101	0		333.113	0		317.25	0		13.842	36808
13.811	109	13.846	47	13.846	65		283.104	8		334.706	0		317.568	0		13.846	39433
13.814	91	13.849	47	13.849	70		283.108	24		334.71	20		317.571	14		13.849	40235
13.818	42	13.853	48	13.853	75		283.111	52		334.714	0		317.575	11		13.853	39472
13.822	88	13.857	49	13.857	77		283.115	154		334.777	0		317.579	0		13.857	40997
13.825	116	13.86	49	13.86	77		283.118	279		334.781	8		317.929	0		13.86	39336
13.829	83	13.864	51	13.864	75		283.122	391		334.785	12		317.933	7		13.864	37709
13.833	62	13.868	55	13.868	73		283.125	621		334.788	0		317.936	14		13.868	41773
13.836	20	13.871	59	13.871	72		283.128	932		335.013	0		317.94	0		13.871	38661
13.84	123	13.875	65	13.875	73		283.132	634		335.017	20		318.115	0		13.875	41743
13.844	62	13.879	69	13.879	75		283.135	409		335.021	0		318.119	16		13.879	38616
13.847	107	13.882	70	13.882	78		283.139	306		335.069	0		318.122	6		13.882	42952
13.851	158	13.886	68	13.886	79		283.142	277		335.073	21		318.126	0		13.886	42342
13.855	172	13.89	62	13.89	80		283.146	85		335.077	0		318.202	0		13.89	41637
13.858	44	13.893	55	13.893	78		283.149	71		335.358	0		318.206	20		13.893	39594
13.862	46	13.897	47	13.897	74		283.153	0		335.362	14		318.21	5		13.897	41382
13.866	214	13.901	42	13.901	70		283.156	16		335.365	7		318.214	0		13.901	41181
13.869	62	13.904	40	13.904	66		283.159	32		335.369	0		318.228	0		13.904	40376
13.873	154	13.908	40	13.908	64		283.163	24		335.459	0		318.232	8		13.908	41429
13.877	206	13.912	42	13.912	64		283.166	8		335.463	21		318.235	12		13.912	39389
13.88	83	13.915	44	13.915	66		283.17	0		335.467	0		318.239	0		13.915	41797
13.884	158	13.919	45	13.919	69		283.259	0		335.962	0		318.268	0		13.919	38334
13.888	85	13.923	47	13.923	74		283.263	7		335.965	7		318.272	14		13.923	39226
13.891	146	13.926	47	13.926	77		283.266	14		335.969	14		318.276	7		13.926	37914
13.895	103	13.93	48	13.93	80		283.27	0		335.973	0		318.279	0		13.93	38999
13.899	153	13.934	50	13.934	81		283.407	0		336.022	0		318.283	23		13.934	41960
13.902	21	13.937	52	13.937	80		283.411	20		336.025	23		318.286	0		13.937	40769
13.906	120	13.941	55	13.941	77		283.414	0		336.029	0		318.52	0		13.941	38857
13.91	26	13.945	56	13.945	72		283.545	0		336.07	0		318.524	12		13.945	38742
13.913	306	13.948	58	13.948	66		283.549	9		336.074	12		318.527	12		13.948	39916
13.917	150	13.952	58	13.952	61		283.552	20		336.078	8		318.531	0		13.952	39560
13.921	110	13.956	54	13.956	56		283.556	0		336.082	3		319.61	0		13.956	38654
13.924	188	13.959	49	13.959	54		283.569	0		336.085	27		319.613	11		13.959	39453
13.928	105	13.963	43	13.963	54		283.573	21		336.089	39		319.617	13		13.963	37058
13.932	130	13.967	36	13.967	56		283.576	0		336.093	0		319.62	0		13.967	37597
13.935	107	13.97	29	13.97	58		283.945	0		336.1	0		319.862	0		13.97	38966
13.939	84	13.974	26	13.974	61		283.949	12		336.104	63		319.866	10		13.974	37549
13.943	157	13.978	25	13.978	64		283.952	16		336.108	93		319.869	12		13.978	37827
13.946	162	13.981	27	13.981	66		283.955	12		336.111	188		319.873	0		13.981	35483
13.95	160	13.985	31	13.985	67		283.959	0		336.115	183		320.107	0		13.985	37900
13.954	185	13.989	34	13.989	68		284.035	0		336.119	313		320.111	8		13.989	35446
13.957	138	13.992	38	13.992	68		284.038	26		336.123	247		320.115	12		13.992	38677
13.961	60	13.996	40	13.996	67		284.042	0		336.127	298		320.118	0		13.996	37208
13.965	201	14	42	14	65		284.111	0		336.13	87		320.17	0		14	36480
13.968	212	14.003	45	14.003	63		284.114	12		336.134	15		320.173	10		14.003	36938
13.972	209	14.007	48	14.007	62		284.118	12		336.138	18		320.177	12		14.007	35801
13.976	87	14.011	51	14.011	59		284.121	0		336.142	0		320.18	0		14.011	35754
13.979	194	14.014	54	14.014	57		284.124	20		336.153	0		320.199	0		14.014	36851
13.983	127	14.018	57	14.018	57		284.128	57		336.156	3		320.202	14		14.018	35618
13.987	112	14.022	58	14.022	55		284.131	7		336.16	19		320.206	7		14.022	37967
13.99	66	14.026	58	14.026	54		284.135	45		336.164	0		320.21	0		14.026	39332
13.994	108	14.029	58	14.029	53		284.138	30		336.168	125		320.902	0		14.029	37823
13.998	74	14.033	58	14.033	53		284.142	17		336.171	7158		320.906	19		14.033	38407
14.001	214	14.036	58	14.036	54		284.145	0		336.175	76520		320.909	5		14.036	36697
14.005	202	14.04	59	14.04	55		284.152	0		336.179	509800		320.913	0		14.04	38328
14.009	150	14.044	60	14.044	57		284.156	14		336.183	440600		321.093	0		14.044	32189
14.012	129	14.047	60	14.047	58		284.159	7		336.187	266600		321.096	2		14.047	35885
14.016	182	14.051	61	14.051	59		284.162	0		336.19	16770		321.1	31		14.051	32032
14.02	68	14.055	61	14.055	58		284.193	0		336.194	1109		321.104	33		14.055	35600
14.023	195	14.058	60	14.058	55		284.197	12		336.198	0		321.108	21		14.058	35217
14.027	154	14.062	58	14.062	52		284.2	8		336.232	0		321.111	49		14.062	37548
14.031	176	14.066	54	14.066	50		284.204	0		336.235	13		321.115	73		14.066	35216
14.034	26	14.069	50	14.069	49		284.487	0		336.239	9		321.118	139		14.069	35397
14.038	108	14.073	45	14.073	52		284.49	21		336.243	0		321.122	166		14.073	35780
14.041	180	14.077	40	14.077	58		284.494	3		336.273	0		321.126	190		14.077	35912
14.045	169	14.08	37	14.08	65		284.497	0		336.277	4		321.13	111		14.08	33593
14.049	143	14.084	36	14.084	73		284.514	0		336.28	16		321.133	100		14.084	32457
14.053	85	14.088	36	14.088	80		284.518	13		336.284	0		321.137	134		14.088	35807
14.056	137	14.091	36	14.091	84		284.521	9		336.34	0		321.14	226		14.091	32166
14.06	111	14.095	36	14.095	83		284.525	0		336.344	26		321.144	65		14.095	35727
14.063	179	14.099	36	14.099	81		285.001	0		336.348	244		321.148	47		14.099	33271
14.067	93	14.102	35	14.102	77		285.005	12		336.352	598		321.151	59		14.102	32677
14.071	153	14.106	35	14.106	74		285.008	31		336.355	1033		321.155	35		14.106	35796
14.075	90	14.11	35	14.11	70		285.012	0		336.359	868		321.159	61		14.11	32168
14.078	230	14.113	36	14.113	68		285.077	0		336.363	302		321.163	2		14.113	29405
14.082	161	14.117	38	14.117	67		285.081	12		336.367	108		321.166	0		14.117	30900
14.086	110	14.121	40	14.121	67		285.084	8		336.37	16		321.28	0		14.121	33119
14.089	148	14.124	42	14.124	68		285.088	0		336.374	0		321.284	23		14.124	35239
14.093	126	14.128	44	14.128	69		285.136	0		336.449	0		321.287	0		14.128	33895
14.096	269	14.132	45	14.132	69		285.139	25		336.453	8		321.603	0		14.132	33720
14.1	41	14.135	46	14.135	70		285.143	0		336.457	12		321.606	23		14.135	34580
14.104	154	14.139	47	14.139	71		285.16	0		336.461	0		321.61	0		14.139	34102
14.108	127	14.143	49	14.143	71		285.164	7		336.498	0		321.614	16		14.143	34575
14.111	166	14.146	51	14.146	70		285.167	14		336.502	14		321.617	37		14.146	33994
14.115	182	14.15	54	14.15	70		285.171	0		336.506	7		321.621	14		14.15	34903
14.118	46	14.154	55	14.154	70		285.665	0		336.509	35		321.625	48		14.154	33606
14.122	67	14.157	56	14.157	70		285.668	17		336.513	201		321.628	46		14.157	35570
14.126	188	14.161	55	14.161	71		285.672	9		336.517	762		321.632	70		14.161	33489
14.129	21	14.165	52	14.165	72		285.675	0		336.521	1067		321.636	49		14.165	33855
14.133	118	14.168	47	14.168	72		286.025	0		336.524	813		321.639	61		14.168	33781
14.137	148	14.172	42	14.172	72		286.028	14		336.528	380		321.643	4		14.172	33378
14.141	108	14.176	37	14.176	73		286.032	7		336.532	79		321.647	59		14.176	34188
14.144	41	14.179	33	14.179	74		286.035	0		336.536	0		321.65	49		14.179	35674
14.148	64	14.183	31	14.183	76		286.118	0		336.614	0		321.654	0		14.183	35084
14.151	49	14.187	32	14.187	78		286.122	16		336.618	27		321.658	5		14.187	35182
14.155	141	14.19	33	14.19	79		286.125	8		336.622	0		321.661	21		14.19	36831
14.159	160	14.194	34	14.194	79		286.128	11		337.076	0		321.665	19		14.194	34373
14.162	155	14.198	35	14.198	78		286.132	13		337.08	16		321.669	3		14.198	33215
14.166	110	14.201	34	14.201	76		286.135	0		337.084	6		321.673	0		14.201	33951
14.17	216	14.205	31	14.205	74		286.153	0		337.088	0		322.065	0		14.205	31720
14.173	166	14.209	26	14.209	72		286.156	23		337.106	0		322.069	6		14.209	32418
14.177	107	14.212	22	14.212	72		286.16	0		337.11	14		322.073	17		14.212	32905
14.181	171	14.216	20	14.216	72		286.246	0		337.114	28		322.076	0		14.216	35090
14.184	71	14.22	19	14.22	73		286.25	20		337.118	14		322.102	0		14.22	35117
14.188	155	14.223	20	14.223	75		286.253	0		337.122	25		322.106	8		14.223	35190
14.192	197	14.227	24	14.227	78		286.257	0		337.125	96		322.109	16		14.227	35237
14.195	139	14.231	29	14.231	82		286.26	8		337.129	116		322.113	79		14.231	32178
14.199	194	14.234	34	14.234	85		286.264	12		337.133	107		322.117	63		14.234	31369
14.203	199	14.238	40	14.238	89		286.267	0		337.137	54		322.12	59		14.238	33356
14.206	102	14.242	46	14.242	92		286.354	0		337.14	16		322.124	177		14.242	36266
14.21	113	14.245	51	14.245	92		286.357	21		337.144	0		322.128	53		14.245	37668
14.214	50	14.249	54	14.249	91		286.361	0		337.148	16		322.131	12		14.249	34506
14.217	104	14.253	57	14.253	88		286.43	0		337.151	16		322.135	38		14.253	36420
14.221	163	14.256	56	14.256	84		286.433	7		337.155	0		322.139	110		14.256	35188
14.225	111	14.26	53	14.26	82		286.437	14		337.159	0		322.142	16		14.26	34622
14.228	116	14.264	48	14.264	81		286.44	0		337.163	3		322.146	20		14.264	31230
14.232	85	14.267	43	14.267	80		286.475	0		337.167	547		322.15	30		14.267	33204
14.236	168	14.271	38	14.271	82		286.478	22		337.17	7208		322.153	14		14.271	32201
14.239	45	14.275	34	14.275	85		286.482	0		337.174	31790		322.157	0		14.275	34775
14.243	219	14.278	34	14.278	87		286.96	0		337.178	102800		322.161	0		14.278	33419
14.247	240	14.282	35	14.282	88		286.963	20		337.182	116900		322.164	5		14.282	34162
14.25	173	14.286	39	14.286	89		286.967	0		337.185	99260		322.168	21		14.286	30979
14.254	108	14.289	44	14.289	88		287.081	0		337.189	25670		322.172	0		14.289	34336
14.258	220	14.293	50	14.293	85		287.085	21		337.193	7465		322.594	0		14.293	31963
14.261	44	14.297	55	14.297	82		287.088	3		337.197	499		322.598	21		14.297	32738
14.265	147	14.3	60	14.3	78		287.092	0		337.2	77		322.602	8		14.3	33526
14.269	84	14.304	62	14.304	73		287.536	0		337.204	5		322.605	0		14.304	35940
14.272	84	14.308	62	14.308	71		287.539	8		337.208	0		322.616	0		14.308	36523
14.276	238	14.311	61	14.311	69		287.543	16		337.212	0		322.62	21		14.311	34470
14.28	86	14.315	58	14.315	67		287.546	0		337.215	12		322.624	19		14.315	36095
14.283	90	14.319	57	14.319	67		288.23	0		337.219	40		322.627	47		14.319	37828
14.287	130	14.322	57	14.322	67		288.233	23		337.223	16		322.631	4		14.322	36147
14.291	205	14.326	59	14.326	68		288.237	0		337.227	14		322.635	0		14.326	37252
14.294	158	14.33	65	14.33	70		288.258	0		337.23	7		322.638	12		14.33	34490
14.298	132	14.333	71	14.333	75		288.261	28		337.234	44		322.642	8		14.333	34528
14.302	88	14.337	78	14.337	82		288.265	81		337.238	0		322.646	3		14.337	33603
14.305	67	14.341	82	14.341	89		288.268	42		337.245	0		322.649	42		14.341	35533
14.309	163	14.344	81	14.344	94		288.272	61		337.249	16		322.653	15		14.344	33278
14.313	151	14.348	75	14.348	96		288.275	91		337.253	4		322.657	0		14.348	35204
14.316	42	14.352	64	14.352	95		288.279	33		337.257	0		323.028	0		14.352	37576
14.32	236	14.355	52	14.355	87		288.282	113		337.358	0		323.032	7		14.355	34118
14.324	107	14.359	40	14.359	79		288.286	31		337.362	37		323.036	14		14.359	34122
14.327	167	14.363	31	14.363	71		288.289	62		337.366	7		323.039	0		14.363	31668
14.331	115	14.366	26	14.366	64		288.293	33		337.37	0		323.076	0		14.366	32084
14.335	70	14.37	23	14.37	59		288.296	18		337.388	0		323.08	20		14.37	33479
14.338	89	14.374	22	14.374	57		288.3	40		337.392	8		323.083	0		14.374	31573
14.342	47	14.377	23	14.377	55		288.303	3		337.396	12		323.113	0		14.377	32810
14.346	229	14.381	24	14.381	55		288.307	0		337.4	0		323.116	10		14.381	33364
14.349	43	14.385	25	14.385	55		288.581	0		337.426	0		323.12	12		14.385	32653
14.353	44	14.388	25	14.388	55		288.584	13		337.43	16		323.124	0		14.388	30574
14.357	106	14.392	27	14.392	57		288.588	9		337.433	4		323.127	0		14.392	32324
14.36	134	14.396	28	14.396	59		288.591	0		337.437	0		323.131	14		14.396	32450
14.364	89	14.399	29	14.399	63		288.779	0		337.512	0		323.135	7		14.399	31476
14.368	107	14.403	31	14.403	67		288.783	10		337.516	14		323.139	0		14.403	32321
14.371	85	14.406	31	14.406	71		288.786	15		337.52	7		323.146	0		14.406	31079
14.375	192	14.41	31	14.41	74		288.79	0		337.524	12		323.149	19		14.41	33243
14.379	155	14.414	29	14.414	76		288.908	0		337.527	8		323.153	7		14.414	32854
14.382	111	14.417	27	14.417	75		288.911	21		337.531	0		323.157	0		14.417	31763
14.386	143	14.421	24	14.421	71		288.915	0		337.58	0		323.595	0		14.421	31953
14.39	63	14.425	23	14.425	65		288.918	0		337.584	3		323.599	8		14.425	28984
14.393	132	14.428	23	14.428	59		288.922	17		337.587	19		323.602	12		14.428	31161
14.397	263	14.432	23	14.432	53		288.925	6		337.591	0		323.606	0		14.432	31055
14.401	182	14.436	26	14.436	51		288.929	0		337.839	0		323.646	0		14.436	28924
14.404	87	14.439	28	14.439	51		289.002	0		337.843	7		323.65	14		14.439	30212
14.408	20	14.443	29	14.443	55		289.005	25		337.847	14		323.654	7		14.443	32093
14.412	100	14.447	30	14.447	59		289.009	8		337.851	0		323.657	0		14.447	31861
14.415	280	14.45	31	14.45	64		289.012	12		338.084	0		323.808	0		14.45	30962
14.419	130	14.454	30	14.454	67		289.016	21		338.088	14		323.812	16		14.454	28953
14.423	197	14.458	29	14.458	69		289.019	0		338.091	7		323.816	4		14.458	29020
14.426	91	14.461	30	14.461	70		289.047	0		338.095	0		323.819	0		14.461	28038
14.43	189	14.465	31	14.465	71		289.05	14		338.107	0		324.055	0		14.465	32042
14.434	127	14.469	33	14.469	71		289.054	12		338.11	14		324.059	12		14.469	33300
14.437	112	14.472	35	14.472	70		289.058	0		338.114	7		324.062	8		14.472	32465
14.441	86	14.476	37	14.476	68		289.249	0		338.118	22		324.066	0		14.476	31384
14.445	83	14.48	37	14.48	64		289.252	13		338.122	0		324.125	0		14.48	32116
14.448	108	14.483	38	14.483	60		289.256	9		338.129	0		324.129	7		14.483	32488
[truncated: 10,995 more rows]

## Sheet: Result 3 – Virus‑induced change
				PUT
				HEAL-48	TY-48		HEAL-72	TY-72		HEAL-48	TO-48		HEAL-72	TO-72
			归一化计算后	0.997032	0.727513		1.18426	1.34423		1.04941	0.96675		0.929051	1.02683
				1.00044	0.66978		0.722858	1.43207		0.99528	1.00609		1.0864	0.982127
				1.00252	0.651922		1.09289	1.35983		0.955314	1.03399		0.984549	0.956243
				SPD
				HEAL-48	TY-48		HEAL-72	TY-72		HEAL-48	TO-48		HEAL-72	TO-72
			归一化计算后	0.982945	0.87441		0.984708	1.23049		1.04719	0.995723		1.04377	1.03475
				1.04535	0.831234		1.00174	1.16627		1.00465	1.03983		1.03669	1.11383
				0.971709	0.84372		1.01355	1.29321		0.948157	1.00812		0.919542	0.969304
				SPM
				HEAL-48	TY-48		HEAL-72	TY-72		HEAL-48	TO-48		HEAL-72	TO-72
			归一化计算后	0.977582	0.85554		0.992076	1.13017		0.993014	1.00965		1.08096	1.00486
				0.996882	0.88669		1.00175	1.18756		1.11997	1.10538		0.98623	1.0659
				1.02554	0.843593		1.00617	1.10203		0.887021	1.053		0.932814	1.09684

## Sheet: Result 4 – Effects of exogenous
S-1	b-actin	20.0829			S-1	qTY	14.995	-5.08784	34.0089
S-2	b-actin	20.5094			S-4	qTY	15.4317	-5.07769	33.7705
S-3	b-actin	20.21			S-5	qTY	15.3675	-4.84252	28.691
P-1	b-actin	20.1672			P-4	qTY	14.0149	-6.1523	71.1255
P-2	b-actin	20.3036			P-6	qTY	14.1035	-6.20006	73.5198
P-3	b-actin	20.3479			P-1	qTY	13.9318	-6.41615	85.3993
D-1	b-actin	20.4605			D-4	qTY	14.2977	-6.16278	71.6445
D-2	b-actin	20.1985			D-5	qTY	13.9177	-6.28081	77.7521
D-3	b-actin	20.2314			D-6	qTY	14.2399	-5.99144	63.6216
M-1	b-actin	20.0865			M-1	qTY	14.3886	-5.6979	51.9087
M-2	b-actin	20.7757			M-4	qTY	14.9878	-5.78791	55.2502
M-3	b-actin	20.9035			M-6	qTY	15.276	-5.62747	49.4352
DFMO-1	B-actin	20.1273			DFMO-1	qTY	15.8106	-4.31672	19.928
DFMO-2	B-actin	20.5315			DFMO-4	qTY	16.1937	-4.33781	20.2213
DFMO-3	B-actin	20.1055			DFMO-5	qTY	15.9485	-4.15703	17.8398

## Sheet: Figure 5 – Changes in immune‑re
TY-SOLU-1	B-ACTIN	16.2268		TY-SOLU-1	BtDOME	19.484	3.25724		0.01964	0.986479		TY-SOLU-1	Btjak	21.1432	4.9164		0.00128174	0.999112		TY-SOLU-1	BtSTAT	19.1906	2.96385		0.000320435	0.999778
TY-SOLU-2	B-ACTIN	16.1603		TY-SOLU-2	BtDOME	19.4131	3.25275		0.0151482	0.989555		TY-SOLU-2	Btjak	21.1149	4.95462		0.0395012	0.972991		TY-SOLU-2	BtSTAT	19.1422	2.98182		0.0182915	0.987401
TY-SOLU-3	B-ACTIN	16.1688		TY-SOLU-3	BtDOME	19.3716	3.20281	3.2376	-0.0347881	1.02441		TY-SOLU-3	Btjak	21.0431	4.87433	4.91512	-0.0407829	1.02867		TY-SOLU-3	BtSTAT	19.1137	2.94492	2.96353	-0.0186119	1.01298
TY-1*P-1	B-ACTIN	15.7876		TY-1*P-1	BtDOME	19.2048	3.41725		0.179646	0.88292		TY-1*P-1	Btjak	21.0046	5.21699		0.301876	0.811197		TY-1*P-1	BtSTAT	18.9749	3.18736		0.223831	0.856288
TY-1*P-2	B-ACTIN	15.7917		TY-1*P-2	BtDOME	19.2276	3.43582		0.198219	0.871626		TY-1*P-2	Btjak	20.9534	5.16164		0.246527	0.842923		TY-1*P-2	BtSTAT	18.9773	3.18557		0.222038	0.857353
TY-1*P-3	B-ACTIN	15.7365		TY-1*P-3	BtDOME	19.1868	3.45036		0.212763	0.862883		TY-1*P-3	Btjak	20.9472	5.21075		0.295635	0.814714		TY-1*P-3	BtSTAT	18.9696	3.23313		0.269604	0.829547
TY-1*SD-1	B-ACTIN	16.0122		TY-1*SD-1	BtDOME	19.3026	3.29042		0.0528221	0.964049		TY-1*SD-1	Btjak	21.0705	5.05835		0.143238	0.905485		TY-1*SD-1	BtSTAT	19.089	3.07686		0.113331	0.924451
TY-1*SD-2	B-ACTIN	16.0093		TY-1*SD-2	BtDOME	19.4113	3.40201		0.164412	0.892292		TY-1*SD-2	Btjak	21.1074	5.09814		0.183027	0.880853		TY-1*SD-2	BtSTAT	19.1009	3.09164		0.128113	0.915028
TY-1*SD-3	B-ACTIN	15.9888		TY-1*SD-3	BtDOME	19.3272	3.33836		0.100759	0.932543		TY-1*SD-3	Btjak	21.0724	5.08354		0.168422	0.889816		TY-1*SD-3	BtSTAT	19.0964	3.10759		0.144067	0.904965
TY-1*SM-1	B-ACTIN	15.8281		TY-1*SM-1	BtDOME	19.5416	3.71344		0.475838	0.719049		TY-1*SM-1	Btjak	21.1654	5.33726		0.422148	0.746313		TY-1*SM-1	BtSTAT	19.1404	3.31228		0.348753	0.785263
TY-1*SM-2	B-ACTIN	15.9031		TY-1*SM-2	BtDOME	19.452	3.54895		0.31135	0.805887		TY-1*SM-2	Btjak	21.1936	5.29053		0.375414	0.770884		TY-1*SM-2	BtSTAT	19.1443	3.24119		0.27766	0.824928
TY-1*SM-3	B-ACTIN	15.8098		TY-1*SM-3	BtDOME	19.4225	3.61263		0.37503	0.77109		TY-1*SM-3	Btjak	21.2915	5.48171		0.566598	0.675207		TY-1*SM-3	BtSTAT	19.183	3.37321		0.409684	0.752788
TY-SOLU-1	B-ACTIN	16.026		TY-SOLU-1	BtP38	22.0301	6.00406		-0.00290171	1.00201		TY-SOLU-1	BtERK	19.7093	3.68331		0.00604057	0.995822		TY-SOLU-1	BtJNK	20.1267	4.10072		0.0133813	0.990768
TY-SOLU-2	B-ACTIN	16.0075		TY-SOLU-2	BtP38	22.0381	6.03061		0.0236448	0.983744		TY-SOLU-2	BtERK	19.6829	3.6754		-0.0018692	1.0013		TY-SOLU-2	BtJNK	20.1056	4.09807		0.0107339	0.992587
TY-SOLU-3	B-ACTIN	16.004		TY-SOLU-3	BtP38	21.9902	5.98622	6.00696	-0.0207431	1.01448		TY-SOLU-3	BtERK	19.6771	3.6731	3.67727	-0.00417137	1.0029		TY-SOLU-3	BtJNK	20.0672	4.06322	4.08734	-0.0241152	1.01686
TY-1*P-1	B-ACTIN	15.6328		TY-1*P-1	BtP38	21.9581	6.32538		0.318411	0.801953		TY-1*P-1	BtERK	19.6062	3.97346		0.296189	0.814401		TY-1*P-1	BtJNK	19.9862	4.35342		0.266081	0.831575
TY-1*P-2	B-ACTIN	15.6327		TY-1*P-2	BtP38	21.946	6.31328		0.306319	0.808703		TY-1*P-2	BtERK	19.5708	3.93805		0.260779	0.834637		TY-1*P-2	BtJNK	19.9474	4.31467		0.227331	0.854213
TY-1*P-3	B-ACTIN	15.5813		TY-1*P-3	BtP38	21.9889	6.40754		0.400577	0.757555		TY-1*P-3	BtERK	19.5743	3.99303		0.31576	0.803428		TY-1*P-3	BtJNK	19.9202	4.33891		0.251573	0.83998
TY-1*SD-1	B-ACTIN	15.8566		TY-1*SD-1	BtP38	21.9684	6.11176		0.104797	0.929936		TY-1*SD-1	BtERK	19.6588	3.80215		0.12488	0.91708		TY-1*SD-1	BtJNK	20.0279	4.17131		0.0839742	0.943455
TY-1*SD-2	B-ACTIN	15.9117		TY-1*SD-2	BtP38	21.9948	6.08311		0.0761503	0.948586		TY-1*SD-2	BtERK	19.6993	3.78761		0.11034	0.92637		TY-1*SD-2	BtJNK	20.0598	4.14811		0.0607732	0.95875
TY-1*SD-3	B-ACTIN	15.8783		TY-1*SD-3	BtP38	22.0757	6.19738		0.190418	0.876352		TY-1*SD-3	BtERK	19.6503	3.77201		0.0947361	0.936444		TY-1*SD-3	BtJNK	20.0643	4.18597		0.0986341	0.933917
TY-1*SM-1	B-ACTIN	15.6559		TY-1*SM-1	BtP38	22.0347	6.3788		0.371831	0.772801		TY-1*SM-1	BtERK	19.8325	4.17657		0.499294	0.707453		TY-1*SM-1	BtJNK	20.0874	4.43151		0.344169	0.787762
TY-1*SM-2	B-ACTIN	15.7274		TY-1*SM-2	BtP38	22.0374	6.30994		0.302976	0.810579		TY-1*SM-2	BtERK	19.801	4.0736		0.396328	0.75979		TY-1*SM-2	BtJNK	20.0882	4.36077		0.273437	0.827346
TY-1*SM-3	B-ACTIN	15.6978		TY-1*SM-3	BtP38	22.0788	6.38108		0.374113	0.771579		TY-1*SM-3	BtERK	19.807	4.10921		0.431937	0.741266		TY-1*SM-3	BtJNK	20.0381	4.34031		0.25297	0.839167
TY-SOLU-1	B-ACTIN	16.136		TY-SOLU-1	BtTolli	20.4834	4.34747		-0.0280628	1.01964		TY-SOLU-1	BtDorsal	20.1415	4.00551		-0.0148792	1.01037
TY-SOLU-2	B-ACTIN	16.0995		TY-SOLU-2	BtTolli	20.5208	4.42124		0.0457115	0.968812		TY-SOLU-2	BtDorsal	20.1053	4.00581		-0.0145721	1.01015
TY-SOLU-3	B-ACTIN	16.1216		TY-SOLU-3	BtTolli	20.4795	4.35788	4.37553	-0.0176487	1.01231		TY-SOLU-3	BtDorsal	20.1714	4.04984	4.02039	0.0294514	0.979793
TY-1*P-1	B-ACTIN	15.7328		TY-1*P-1	BtTolli	20.1819	4.44919		0.0736561	0.950227		TY-1*P-1	BtDorsal	19.9559	4.22312		0.202734	0.868902
TY-1*P-2	B-ACTIN	15.7348		TY-1*P-2	BtTolli	20.1473	4.41251		0.0369797	0.974693		TY-1*P-2	BtDorsal	19.8905	4.15576		0.135376	0.910433
TY-1*P-3	B-ACTIN	15.7131		TY-1*P-3	BtTolli	20.1995	4.48639		0.110859	0.926037		TY-1*P-3	BtDorsal	19.931	4.21791		0.197525	0.872045
TY-1*SD-1	B-ACTIN	15.9282		TY-1*SD-1	BtTolli	20.2341	4.30596		-0.0695705	1.0494		TY-1*SD-1	BtDorsal	20.0944	4.16616		0.145777	0.903893
TY-1*SD-2	B-ACTIN	15.9847		TY-1*SD-2	BtTolli	20.2816	4.29695		-0.0785789	1.05598		TY-1*SD-2	BtDorsal	20.1154	4.13078		0.110394	0.926335
TY-1*SD-3	B-ACTIN	16.132		TY-1*SD-3	BtTolli	20.3076	4.17559		-0.199936	1.14865		TY-1*SD-3	BtDorsal	20.0766	3.94465		-0.0757332	1.0539
TY-1*SM-1	B-ACTIN	15.7373		TY-1*SM-1	BtTolli	20.2304	4.49307		0.11754	0.921758		TY-1*SM-1	BtDorsal	20.0279	4.29057		0.270185	0.829213
TY-1*SM-2	B-ACTIN	15.8329		TY-1*SM-2	BtTolli	20.4815	4.64857		0.273041	0.827573		TY-1*SM-2	BtDorsal	20.0386	4.20568		0.185293	0.87947
TY-1*SM-3	B-ACTIN	15.776		TY-1*SM-3	BtTolli	20.4065	4.6305		0.254972	0.838003		TY-1*SM-3	BtDorsal	20.0653	4.28934		0.268955	0.82992

## Sheet: Primer table
qBtDOME -F	CAGTGCGAGGGAATTTCTACA
qBtDOME -R	ACACCATACCACTGCTTCCA
qBtJAK -F	TTGATGAGCTTGCACCAAAT
qBtJAK -R	TTCCTTCAAAGCACATCCTG
qBtSTAT -F	CCATTTCACTGTTGGTGGAG
qBtSTAT -R	AACGGTATACGCCCAAGTTC
qp38-F	GAACGCCGTCGGAGGATACTT
qp38-R	TTGGCTCCTTTGAACACTTGC
dsp38-F	TAATACGACTCACTATAGGG AAGGGTTTTGGTGCTTTGTG
dsp38-R	TAATACGACTCACTATAGGG CTGGCAGAAGAGAAGGATGG
qERK-F	AGATTATTTCCTTCAGCCGATGC
qERK-R	GGGCAAGGGCATCTTCAACTAC
dsERK-F	TAATACGACTCACTATAGGG AGGTGCTTATGGAATGGTCG
dsERK-R	TAATACGACTCACTATAGGG GGTCACACGTTGTGTTGAGG
qJNK-F	TGTTGAGCAGTGGAAAGAGC
qJNK-R	TTCGATAGACGGACTCGTTG
BtToll qRT-F	TGGAATCAACACCTCCAGCTA
BtToll qRT-R	CCTTGAGTATTTCAATCCACAAATA
Dorsal qRT-F	AAGGCTCATCCGCACAAAC
Dorsal qRT-R	AATTCGGGAAGCTGGCAGTC
